# Supplementary material for: A simultaneous optical and electrical in-vitro neuronal recording system to evaluate microelectrode performance
Source: PLoS One. 2020 Aug 20;15(8):e0237709. doi: 10.1371/journal.pone.0237709 (PMC7440637; doi:10.1371/journal.pone.0237709)
Supplement: S1 File — (ZIP) [file pone.0237709.s001.zip]

Archive with 5 entries (5 files):
- lna_16ch.PrjPcb
- amplifier.SchDoc
- main.SchDoc
- power.SchDoc
- lna_16ch_v2.PcbDoc
