# Supplementary material for: A simultaneous optical and electrical in-vitro neuronal recording system to evaluate microelectrode performance
Source: PLoS One. 2020 Aug 20;15(8):e0237709. doi: 10.1371/journal.pone.0237709 (PMC7440637; doi:10.1371/journal.pone.0237709)
Supplement: S2 File — (ZIP) [file pone.0237709.s002.zip]

Archive with 73 entries (59 files):
- MEA DAQ/
- MEA DAQ/builds/
- MEA DAQ/builds/Executable/
- MEA DAQ/builds/Executable/Main2/
- MEA DAQ/builds/Executable/Main2/MEADAQ.aliases
- MEA DAQ/builds/Executable/Main2/MEADAQ.exe
- MEA DAQ/builds/Executable/Main2/MEADAQ.ini
- MEA DAQ/builds/Executable/Main2/Settings.xml
- MEA DAQ/MEA DAQ/
- MEA DAQ/MEA DAQ/Acquisition/
- MEA DAQ/MEA DAQ/Acquisition/Acquire.vi
- MEA DAQ/MEA DAQ/Acquisition/Acquisition Message Loop.vi
- MEA DAQ/MEA DAQ/Acquisition/Acquisition State.ctl
- MEA DAQ/MEA DAQ/Acquisition/Acquisition.lvlib
- MEA DAQ/MEA DAQ/Acquisition/Configure Hardware.vi
- MEA DAQ/MEA DAQ/Acquisition/Error Handler - Acquisition Message Loop.vi
- MEA DAQ/MEA DAQ/Acquisition/Hardware Configuration.ctl
- MEA DAQ/MEA DAQ/Acquisition/Initialize Hardware References.vi
- MEA DAQ/MEA DAQ/Acquisition/Number of DAQ.ctl
- MEA DAQ/MEA DAQ/Acquisition/Stop Acquisition.vi
- MEA DAQ/MEA DAQ/AO/
- MEA DAQ/MEA DAQ/AO/AO Task.vi
- MEA DAQ/MEA DAQ/AO/AO Tast.vi
- MEA DAQ/MEA DAQ/controls/
- MEA DAQ/MEA DAQ/controls/UI Data.ctl
- MEA DAQ/MEA DAQ/controls/UI State.ctl
- MEA DAQ/MEA DAQ/documentation/
- MEA DAQ/MEA DAQ/documentation/Continuous Measurement and Logging (NI-DAQmx) Documentation.html
- MEA DAQ/MEA DAQ/documentation/loc_cont_meas_daqmx.gif
- MEA DAQ/MEA DAQ/Logging/
- MEA DAQ/MEA DAQ/Logging/Check Trigger Conditions.vi
- MEA DAQ/MEA DAQ/Logging/Error Handler - Logging Message Loop.vi
- MEA DAQ/MEA DAQ/Logging/Flush Data to Log File.vi
- MEA DAQ/MEA DAQ/Logging/Log Data.vi
- MEA DAQ/MEA DAQ/Logging/Logging Configuration.ctl
- MEA DAQ/MEA DAQ/Logging/Logging Message Loop.vi
- MEA DAQ/MEA DAQ/Logging/Logging State.ctl
- MEA DAQ/MEA DAQ/Logging/Logging.lvlib
- MEA DAQ/MEA DAQ/Main.aliases
- MEA DAQ/MEA DAQ/Main.vi
- MEA DAQ/MEA DAQ/MEA DAQ.aliases
- MEA DAQ/MEA DAQ/MEA DAQ.lvlps
- MEA DAQ/MEA DAQ/MEA DAQ.lvproj
- MEA DAQ/MEA DAQ/Settings.xml
- MEA DAQ/MEA DAQ/Settings/
- MEA DAQ/MEA DAQ/Settings/Get Config File Path.vi
- MEA DAQ/MEA DAQ/Settings/Load Settings from XML.vi
- MEA DAQ/MEA DAQ/Settings/Save Settings to XML.vi
- MEA DAQ/MEA DAQ/Settings/Settings Dialog.vi
- MEA DAQ/MEA DAQ/Settings/Settings.ctl
- MEA DAQ/MEA DAQ/Settings/Settings.lvlib
- MEA DAQ/MEA DAQ/support/
- MEA DAQ/MEA DAQ/support/biphasic pulses.vi
- MEA DAQ/MEA DAQ/support/Check Loop Error.vi
- MEA DAQ/MEA DAQ/support/Error Handler - Event Handling Loop.vi
- MEA DAQ/MEA DAQ/support/Error Handler - Message Handling Loop.vi
- MEA DAQ/MEA DAQ/support/Graph min max.vi
- MEA DAQ/MEA DAQ/support/Message Queue/
- MEA DAQ/MEA DAQ/support/Message Queue/All Message Queues.ctl
- MEA DAQ/MEA DAQ/support/Message Queue/Create All Message Queues.vi
- MEA DAQ/MEA DAQ/support/Message Queue/Dequeue Message.vi
- MEA DAQ/MEA DAQ/support/Message Queue/Enqueue Message (Array).vi
- MEA DAQ/MEA DAQ/support/Message Queue/Enqueue Message (Single).vi
- MEA DAQ/MEA DAQ/support/Message Queue/Enqueue Message.vi
- MEA DAQ/MEA DAQ/support/Message Queue/Message Cluster.ctl
- MEA DAQ/MEA DAQ/support/Message Queue/Message Queue.lvlib
- MEA DAQ/MEA DAQ/support/Message Queue/Obtain Message Queue.vi
- MEA DAQ/MEA DAQ/support/Set Enable State on Multiple Controls.vi
- MEA DAQ/MEA DAQ/support/User Event - Stop/
- MEA DAQ/MEA DAQ/support/User Event - Stop/Create User Event - Stop.vi
- MEA DAQ/MEA DAQ/support/User Event - Stop/Destroy User Event - Stop.vi
- MEA DAQ/MEA DAQ/support/User Event - Stop/Fire User Event - Stop.vi
- MEA DAQ/MEA DAQ/support/User Event - Stop/User Event - Stop.lvlib
