# Supplementary material for: A simultaneous optical and electrical in-vitro neuronal recording system to evaluate microelectrode performance
Source: PLoS One. 2020 Aug 20;15(8):e0237709. doi: 10.1371/journal.pone.0237709 (PMC7440637; doi:10.1371/journal.pone.0237709)
Supplement: S2 File — (ZIP) [file pone.0237709.s002.zip › MEA DAQ/builds/Executable/Main2/MEADAQ.ini]

[MEADAQ]
server.app.propertiesEnabled=True
server.ole.enabled=True
server.tcp.paranoid=True
server.tcp.serviceName="My Computer/VI Server"
server.vi.callsEnabled=True
server.vi.propertiesEnabled=True
WebServer.TcpAccess="c+*"
WebServer.ViAccess="+*"
DebugServerEnabled=False
DebugServerWaitOnLaunch=False
