# Supplementary material for: A simultaneous optical and electrical in-vitro neuronal recording system to evaluate microelectrode performance
Source: PLoS One. 2020 Aug 20;15(8):e0237709. doi: 10.1371/journal.pone.0237709 (PMC7440637; doi:10.1371/journal.pone.0237709)
Supplement: S2 File — (ZIP) [file pone.0237709.s002.zip › MEA DAQ/MEA DAQ/Acquisition/Acquisition.lvlib]

<?xml version='1.0' encoding='UTF-8'?>
<Library LVVersion="19008000">
	<Property Name="NI.Lib.Icon" Type="Bin">'1#!!!!!!!)!"1!&amp;!!!-!%!!!@````]!!!!"!!%!!!*\!!!*Q(C=\&gt;5^DBJ"%)&lt;B$]O"-S_25YP599E&lt;E(!!/%*&gt;A=130YH*(.=6U#;/#6;/H.16#,A!)9'&amp;0([H;4#M:?(!+W_Q0&gt;P\]`6U^5.0;V9K\9XU7MWN.DSV\`0B\[W/.X]`@FXY9HT=DI`PGY&gt;4/Y]@&lt;S`T@YS&lt;BX)V&amp;_0$5OX$@$Q`(0&lt;(_&gt;@DJ@ZQ@ZA@\P@(_6@V,^LBPOHX_\_!D]&gt;0G%?@\Y`NZP&lt;KJ&lt;WU`^NG.Q`JEZ`:DNI8%4XJ18?[K6WK3@)E4`)E4`)E$`)A$`)A$`)A&gt;X)H&gt;X)H&gt;X)H.X)D.X)D.X)D,R?ZS%5O=ED*YMF#3&gt;'E1()T&amp;#8@%E`C34S*BT_6?"*0YEE]C9&gt;&lt;F(A34_**0)G(;5I]C3@R**\%1[ECS8+2YUE]F&amp;@A#4S"*`!%(J:5Y!E!Q7*"Y;!)$!7$Q3_"*`!%(HZ6Y!E]A3@Q""['&amp;8A#4_!*0)'(+768IGD;CRQ0:?2Y()`D=4S/B^*S0)\(]4A?R].S=DS/RU%Y#TL&amp;)=C:Z.TA`/&amp;Y(!]`Z(A=D_.R0)[(I@+%P/R-KWEP=DS'R`!9(M.D?#ABQW.Y$)`B-4S5F?%R0)&lt;(]"A?FJ,B-4S'RY!9C\+]D','2/-G)T!]@*849O5J2:&amp;9O;2[?&amp;50J?JB5TV%KI&gt;$^;'L0ET6B[3[_;K&lt;KLJ:KJOA_O&amp;5U;I9V565*\=X;M@X$8V.8^'8^!F^2"`1?`2O/`5@X\D&lt;\&lt;4:&lt;,2?L\6;L&lt;2=,D7:4$1;D419$.4L^&gt;4N&gt;M_PA@&gt;=ZR@#]&lt;UUOV.H5@LU[_+OW8\_-NV_?D@&gt;,NZ/N\0/N_V-(TMT\H_C`[80Y.WI6\KMSR\^"#X*PO!!!!!!</Property>
	<Property Name="NI.Lib.SourceVersion" Type="Int">419463168</Property>
	<Property Name="NI.Lib.Version" Type="Str">1.0.0.0</Property>
	<Property Name="NI.LV.All.SourceOnly" Type="Bool">false</Property>
	<Property Name="NI.SortType" Type="Int">3</Property>
	<Property Name="NI_IconEditor" Type="Str">49 49 48 48 56 48 50 57 13 0 0 0 0 1 23 21 76 111 97 100 32 38 32 85 110 108 111 97 100 46 108 118 99 108 97 115 115 0 0 1 0 0 0 0 0 9 0 0 13 49 1 100 1 100 80 84 72 48 0 0 0 4 0 0 0 0 0 0 0 0 0 0 0 1 0 0 0 1 15 13 76 97 121 101 114 46 108 118 99 108 97 115 115 0 0 1 0 0 0 0 0 7 0 0 12 197 0 0 0 0 0 0 0 0 0 0 12 158 0 40 0 0 12 152 0 0 12 0 0 0 0 0 0 32 0 32 0 24 0 0 0 0 0 255 255 255 0 0 0 0 0 0 0 0 0 0 0 0 0 0 0 0 0 0 0 0 0 0 0 0 0 0 0 0 0 0 0 0 0 0 0 0 0 0 0 0 0 0 0 0 0 0 0 0 0 0 0 0 0 0 0 0 0 0 0 0 0 0 0 0 0 0 0 0 0 0 0 0 0 0 0 0 0 0 0 0 0 0 0 0 0 0 0 0 0 0 0 0 0 0 0 0 0 0 0 0 0 177 255 196 177 255 196 177 255 196 177 255 196 177 255 196 177 255 196 177 255 196 177 255 196 177 255 196 138 138 138 91 91 91 177 255 196 177 255 196 177 255 196 177 255 196 177 255 196 177 255 196 177 255 196 177 255 196 177 255 196 177 255 196 177 255 196 177 255 196 177 255 196 177 255 196 177 255 196 177 255 196 177 255 196 177 255 196 177 255 196 0 0 0 0 0 0 177 255 196 177 255 196 177 255 196 177 255 196 177 255 196 0 0 0 177 255 196 177 255 196 177 255 196 138 138 138 95 95 95 177 255 196 177 255 196 177 255 196 177 255 196 177 255 196 177 255 196 177 255 196 177 255 196 177 255 196 177 255 196 177 255 196 177 255 196 177 255 196 177 255 196 177 255 196 177 255 196 177 255 196 177 255 196 177 255 196 0 0 0 0 0 0 177 255 196 177 255 196 177 255 196 177 255 196 177 255 196 0 0 0 177 255 196 177 255 196 177 255 196 138 138 138 96 96 96 177 255 196 177 255 196 177 255 196 177 255 196 177 255 196 0 0 0 0 0 0 0 0 0 0 0 0 0 0 0 0 0 0 0 0 0 0 0 0 0 0 0 177 255 196 177 255 196 177 255 196 177 255 196 177 255 196 0 0 0 0 0 0 177 255 196 177 255 196 177 255 196 177 255 196 177 255 196 0 0 0 177 255 196 177 255 196 177 255 196 141 141 141 94 94 94 177 255 196 177 255 196 177 255 196 151 151 151 56 56 56 0 0 0 0 198 0 0 198 0 0 198 0 0 198 0 0 198 0 0 198 0 0 198 0 0 198 0 0 198 0 177 255 196 177 255 196 177 255 196 177 255 196 0 0 0 0 0 0 177 255 196 177 255 196 177 255 196 0 0 0 0 0 0 0 0 0 0 0 0 0 0 0 177 255 196 125 125 125 105 105 105 177 255 196 177 255 196 177 255 196 14 14 14 159 159 159 0 0 0 0 198 0 0 0 0 0 198 0 0 0 0 0 198 0 0 0 0 0 0 0 0 198 0 0 198 0 177 255 196 177 255 196 177 255 196 177 255 196 0 0 0 0 0 0 177 255 196 177 255 196 177 255 196 177 255 196 0 0 0 0 0 0 0 0 0 177 255 196 177 255 196 201 201 201 94 94 94 147 147 147 113 113 113 78 78 78 82 82 82 232 232 232 0 0 0 0 198 0 0 198 0 0 198 0 0 198 0 0 198 0 0 0 0 0 0 0 0 198 0 0 198 0 177 255 196 177 255 196 177 255 196 177 255 196 0 0 0 0 0 0 177 255 196 177 255 196 177 255 196 177 255 196 177 255 196 0 0 0 177 255 196 177 255 196 177 255 196 177 255 196 219 219 219 73 73 73 97 97 97 71 71 71 44 44 44 218 218 218 0 0 0 0 198 0 0 0 0 0 198 0 0 0 0 0 198 0 0 198 0 0 198 0 0 198 0 0 198 0 177 255 196 177 255 196 177 255 196 177 255 196 0 0 0 0 0 0 177 255 196 177 255 196 177 255 196 177 255 196 177 255 196 177 255 196 177 254 196 177 255 196 177 255 196 177 255 196 177 255 196 177 255 196 177 255 196 177 255 196 70 70 70 46 46 46 0 0 0 198 165 0 198 165 0 198 165 0 0 0 0 0 0 0 0 0 0 0 0 0 0 0 0 0 0 0 177 255 196 177 255 196 177 255 196 177 255 196 0 0 0 0 0 0 177 255 196 177 255 196 177 255 196 177 255 196 177 255 196 177 255 196 177 254 196 177 255 196 177 255 196 177 255 196 177 255 196 177 255 196 177 255 196 177 255 196 177 255 196 177 255 196 0 0 0 0 0 0 0 0 0 0 0 0 0 0 0 177 255 196 177 255 196 177 255 196 177 255 196 177 255 196 177 255 196 177 255 196 177 255 196 177 255 196 0 0 0 0 0 0 177 255 196 177 255 196 177 255 196 177 255 196 177 255 196 177 255 196 177 255 196 177 255 196 177 255 196 177 255 196 177 255 196 177 255 196 177 255 196 177 255 196 177 255 196 177 255 196 177 255 196 177 255 196 177 255 196 177 255 196 177 255 196 177 255 196 177 255 196 177 255 196 177 255 196 177 255 196 177 255 196 177 255 196 177 255 196 177 255 196 0 0 0 0 0 0 0 0 0 0 0 0 0 0 0 0 0 0 0 0 0 0 0 0 0 0 0 0 0 0 0 0 0 0 0 0 0 0 0 0 0 0 0 0 0 0 0 0 0 0 0 0 0 0 0 0 0 0 0 0 0 0 0 0 0 0 0 0 0 0 0 0 0 0 0 0 0 0 0 0 0 0 0 0 0 0 0 0 0 0 0 0 0 0 0 0 0 0 0 255 255 255 255 255 255 255 255 255 255 255 255 255 255 255 255 255 255 255 255 255 255 255 255 255 255 255 255 255 255 255 255 255 255 255 255 255 255 255 255 255 255 255 255 255 255 255 255 255 255 255 255 255 255 255 255 255 255 255 255 255 255 255 255 255 255 255 255 255 255 255 255 255 255 255 255 255 255 255 255 255 255 255 255 255 255 255 255 255 255 255 255 255 255 255 255 255 255 255 255 255 255 255 255 255 255 255 255 255 255 255 255 255 255 255 255 255 255 255 255 255 255 255 255 255 255 255 255 255 255 255 255 255 255 255 255 255 255 255 255 255 255 255 255 255 255 255 255 255 255 255 255 255 255 255 255 255 255 255 255 255 255 255 255 255 255 255 255 255 255 255 255 255 255 255 255 255 255 255 255 255 255 255 255 255 255 255 255 255 255 255 255 255 255 255 255 255 255 255 255 255 255 255 255 255 255 255 255 255 255 255 255 255 255 255 255 255 255 255 255 255 255 255 255 255 255 255 255 255 255 255 255 255 255 255 255 255 255 255 255 255 255 255 255 255 255 255 255 255 255 255 255 255 255 255 255 255 255 255 255 255 255 255 255 255 255 255 255 255 255 255 255 255 255 255 255 255 255 255 255 255 255 255 255 255 255 255 255 255 255 255 255 255 255 255 255 255 255 255 255 255 255 255 255 255 255 255 255 255 255 255 255 255 255 255 255 255 255 255 255 255 255 255 255 255 255 255 255 255 255 255 255 255 255 255 255 255 255 255 255 255 255 255 255 255 255 255 255 255 255 255 255 255 255 255 255 255 255 255 255 255 255 255 255 255 255 255 255 255 255 255 255 255 255 255 255 255 255 255 255 255 255 255 255 255 255 255 255 255 255 255 255 255 255 255 255 255 255 255 255 255 255 255 255 255 255 255 255 255 255 255 255 255 255 255 255 255 255 255 255 255 255 255 255 255 255 255 255 255 255 255 255 255 255 255 255 255 255 255 255 255 255 255 255 255 255 255 255 255 255 255 255 255 255 255 255 255 255 255 255 255 255 255 255 255 255 255 255 255 255 255 255 255 255 255 255 255 255 255 255 255 255 255 255 255 255 255 255 255 255 255 255 255 255 255 255 255 255 255 255 255 255 255 255 255 255 255 255 255 255 255 255 255 255 255 255 255 255 255 255 255 255 255 255 255 255 255 255 255 255 255 255 255 255 255 255 255 255 255 255 255 255 255 255 255 255 255 255 255 255 255 255 255 255 255 255 255 255 255 255 255 255 255 255 255 255 255 255 255 255 255 255 255 255 255 255 255 255 255 255 255 255 255 255 255 255 255 255 255 255 255 255 255 255 255 255 255 255 255 255 255 255 255 255 255 255 255 255 255 255 255 255 255 255 255 255 255 255 255 255 255 255 255 255 255 255 255 255 255 255 255 255 255 255 255 255 255 255 255 255 255 255 255 255 255 255 255 255 255 255 255 255 255 255 255 255 255 255 255 255 255 255 255 255 255 255 255 255 255 255 255 255 255 255 255 255 255 255 255 255 255 255 255 255 255 255 255 255 255 255 255 255 255 255 255 255 255 255 255 255 255 255 255 255 255 255 255 255 255 255 255 255 255 255 255 255 255 255 255 255 255 255 255 255 255 255 255 255 255 255 255 255 255 255 255 255 255 255 255 255 255 255 255 255 255 255 255 255 255 255 255 255 255 255 255 255 255 255 255 255 255 255 255 255 255 255 255 255 255 255 255 255 255 255 255 255 255 255 255 255 255 255 255 255 255 255 255 255 255 255 255 255 255 255 255 255 255 255 255 255 255 255 255 255 255 255 255 255 255 255 255 255 255 255 255 255 255 255 255 255 255 255 255 255 255 255 255 255 255 255 255 255 255 255 255 255 255 255 255 255 255 255 255 255 255 255 255 255 255 255 255 255 255 255 255 255 255 255 255 255 255 255 255 255 255 255 255 255 255 255 255 255 255 255 255 255 255 255 255 255 255 255 255 255 255 255 255 255 255 255 255 255 255 255 255 255 255 255 255 255 255 255 255 255 255 255 255 255 255 255 255 255 255 255 255 255 255 255 255 255 255 255 255 255 255 255 255 255 255 255 255 255 255 255 255 255 255 255 255 255 255 255 255 255 255 255 255 255 255 255 255 255 255 255 255 255 255 255 255 255 255 255 255 255 255 255 255 255 255 255 255 255 255 255 255 255 255 255 255 255 255 255 255 255 255 255 255 255 255 255 255 255 255 255 255 255 255 255 255 255 255 255 255 255 255 255 255 255 255 255 255 255 255 255 255 255 255 255 255 255 255 255 255 255 255 255 255 255 255 255 255 255 255 255 255 255 255 255 255 255 255 255 255 255 255 255 255 255 255 255 255 255 255 255 255 255 255 255 255 255 255 255 255 255 255 255 255 255 255 255 255 255 255 255 255 255 255 255 255 255 255 255 255 255 255 255 255 255 255 255 255 255 255 255 255 255 255 255 255 255 255 255 255 255 255 255 255 255 255 255 255 255 255 255 255 255 255 255 255 255 255 255 255 255 255 255 255 255 255 255 255 255 255 255 255 255 255 255 255 255 255 255 255 255 255 255 255 255 255 255 255 255 255 255 255 255 255 255 255 255 255 255 255 255 255 255 255 255 255 255 255 255 255 255 255 255 255 255 255 255 255 255 255 255 255 255 255 255 255 255 255 255 255 255 255 255 255 255 255 255 255 255 255 255 255 255 255 255 255 255 255 255 255 255 255 255 255 255 255 255 255 255 255 255 255 255 255 255 255 255 255 255 255 255 255 255 255 255 255 255 255 255 255 255 255 255 255 255 255 255 255 255 255 255 255 255 255 255 255 255 255 255 255 255 255 255 255 255 255 255 255 255 255 255 255 255 255 255 255 255 255 255 255 255 255 255 255 255 255 255 255 255 255 255 255 255 255 255 255 255 255 255 255 255 255 255 255 255 255 255 255 255 255 255 255 255 255 255 255 255 255 255 255 255 255 255 255 255 255 255 255 255 255 255 255 255 255 255 255 255 255 255 255 255 255 255 255 255 255 255 255 255 255 255 255 255 255 255 255 255 255 255 255 255 255 255 255 255 255 255 255 255 255 255 255 255 255 255 255 255 255 255 255 255 255 255 255 255 255 255 255 255 255 255 255 255 255 255 255 255 255 255 255 255 255 255 255 255 255 255 255 255 255 255 255 255 255 255 255 255 255 255 255 255 255 255 255 255 255 255 255 255 255 255 255 255 255 255 255 255 255 255 255 255 255 255 255 255 255 255 255 255 255 255 255 255 255 255 255 255 255 255 255 255 255 255 255 255 255 255 255 255 255 255 255 255 255 255 255 255 255 255 255 255 255 255 255 255 255 255 255 255 255 255 255 255 255 255 255 255 255 255 255 255 255 255 255 255 255 255 255 255 255 255 255 255 255 255 255 255 255 255 255 255 255 255 255 255 255 255 255 255 255 255 255 255 255 255 255 255 255 255 255 255 255 255 255 255 255 255 255 255 255 255 255 255 255 255 255 255 255 255 255 255 255 255 255 255 255 255 255 255 255 255 255 255 255 255 255 255 255 255 255 255 255 255 255 255 255 255 255 255 255 255 255 255 255 255 255 255 255 255 255 255 255 255 255 255 255 255 255 255 255 255 255 255 255 255 255 255 255 255 255 255 255 255 255 255 255 255 255 255 255 255 255 255 255 255 255 255 255 255 255 255 255 255 255 255 255 255 255 255 255 255 255 255 255 255 255 255 255 255 255 255 255 255 255 255 255 255 255 255 255 255 255 255 255 255 255 255 255 255 255 255 255 255 255 255 255 255 255 255 255 255 255 255 255 255 255 255 255 255 255 255 255 255 255 255 255 255 255 255 255 255 255 255 255 255 255 255 255 255 255 255 255 255 255 255 255 255 255 255 255 255 255 255 255 255 255 255 255 255 255 255 255 255 255 255 255 255 255 255 255 255 255 255 255 255 255 255 255 255 255 255 255 255 255 255 255 255 255 255 255 255 255 255 255 255 255 255 255 255 255 255 255 255 255 255 255 255 255 255 255 255 255 255 255 255 255 255 255 255 255 255 255 255 255 255 255 255 255 255 255 255 255 255 255 255 255 255 255 255 255 255 255 255 255 255 255 255 255 255 255 255 255 255 255 255 255 255 255 255 255 255 255 255 255 255 255 255 255 255 255 255 255 255 255 255 255 255 255 255 255 255 255 255 255 255 255 255 255 255 255 255 255 255 255 255 255 255 255 255 255 255 255 255 255 255 255 255 255 255 255 255 255 255 255 255 255 255 255 255 255 255 255 255 255 255 255 255 255 255 255 255 255 255 255 255 255 255 255 255 255 255 255 255 255 255 255 255 255 255 255 255 255 255 255 255 255 255 255 255 255 255 255 255 255 255 255 255 255 255 255 255 255 255 255 255 255 255 255 255 255 255 255 255 255 255 0 0 0 0 0 0 0 0 0 0 0 0 0 0 0 0 0 0 0 0 0 0 0 0 0 0 0 0 0 0 0 0 0 0 0 0 0 0 0 0 0 0 0 0 0 0 0 0 0 0 0 0 0 0 0 0 0 0 0 0 0 0 0 0 0 0 0 0 0 0 0 0 0 0 0 0 0 0 0 0 0 0 0 19 65 99 113 117 105 115 105 116 105 111 110 32 76 105 98 114 97 114 121 100 1 0 0 0 0 0 0 0 0 0 0 0 0 0 0 0 0 0 0 0 0 0 0 0 0 0 0 0 0 0 0 0 0 0 0 0 0 0 11 83 109 97 108 108 32 70 111 110 116 115 0 1 9 1 1

</Property>
	<Item Name="support" Type="Folder">
		<Item Name="Acquisition State.ctl" Type="VI" URL="../Acquisition State.ctl"/>
		<Item Name="Hardware Configuration.ctl" Type="VI" URL="../Hardware Configuration.ctl"/>
	</Item>
	<Item Name="Acquisition Message Loop.vi" Type="VI" URL="../Acquisition Message Loop.vi"/>
	<Item Name="Initialize Hardware References.vi" Type="VI" URL="../Initialize Hardware References.vi"/>
	<Item Name="Configure Hardware.vi" Type="VI" URL="../Configure Hardware.vi"/>
	<Item Name="Acquire.vi" Type="VI" URL="../Acquire.vi"/>
	<Item Name="Stop Acquisition.vi" Type="VI" URL="../Stop Acquisition.vi"/>
	<Item Name="Error Handler - Acquisition Message Loop.vi" Type="VI" URL="../Error Handler - Acquisition Message Loop.vi"/>
</Library>
