# Supplementary material for: A simultaneous optical and electrical in-vitro neuronal recording system to evaluate microelectrode performance
Source: PLoS One. 2020 Aug 20;15(8):e0237709. doi: 10.1371/journal.pone.0237709 (PMC7440637; doi:10.1371/journal.pone.0237709)
Supplement: S2 File — (ZIP) [file pone.0237709.s002.zip › MEA DAQ/MEA DAQ/Logging/Logging.lvlib]

<?xml version='1.0' encoding='UTF-8'?>
<Library LVVersion="19008000">
	<Property Name="NI.Lib.Icon" Type="Bin">'1#!!!!!!!)!"1!&amp;!!!-!%!!!@````]!!!!"!!%!!!)]!!!*Q(C=\&gt;7R&lt;2N"%)8B:]-"5X:AM)68A1'[")6/JQ8#G5)W9"D4!FNAZ-$:N-!7W-,ZX`79I!2&lt;B!!,&gt;K!^,57^P:P^O,=[3L/NJ(&gt;;&lt;L86E_VXYX?8^I&gt;R&gt;?PR:47G[6@[H:&lt;"OBZ`=-RR07P]S@K0W_&gt;(PO&gt;_PI@L=[0JN&lt;WW@^PO&lt;W\3&amp;^_T&lt;T4`)Z?F[%E0OD7G7IK]S)O]S)O]S*-]S:-]S:-]S9-]S)-]S)-]S%VO=J/&lt;X/270SP)23ZS?4Q\6%R?4&amp;15,1I5*U.2]6*Y#E`B+4T]K=*4?!J0Y3E]H+,#5XA+4_%J0&amp;SGQF.Y#E`B+4S5GJ+;"TG?QE.Z*:\%EXA34_*B3C7?"*"-FB2/CM"1-JC]34S**`(Q6IEH]33?R*.Y'&amp;&lt;C34S**`%E(C[:KZ*4-QZS0*22Y!E]A3@Q""Z++`!%HM!4?!)0USHQ"*Y!%5Q9&amp;)?AY+,AB/#0Q".Y_+8!%XA#4_!*0!T./R2T:9:G(/2YD-&gt;YD-&gt;YD)=3-B\D-2\D-2\+SHC-RXC-RXC93M:D0-:D)':3JJ=J:CYU*ZH!?0C:O]8T,O75?"Z3&lt;V\VJF2P.P5G5G]/^5V8XUTV46)PPHJ2V9OF8A4VBV/DV2DV*/K,RYE[]XKC(_E(_J[_IY^PYCV^1V_03``SC?@T7;@43=@D59@$1@P^8LP&gt;4HRV;LP&gt;;L0:;,V?8RY$\TEO$Y3@T[6\XP`K8T^^``&lt;F\O/(U=@\[\%8_C\^$Z[.?KPLOKT2$ZYY=#A!!!!!</Property>
	<Property Name="NI.Lib.SourceVersion" Type="Int">419463168</Property>
	<Property Name="NI.Lib.Version" Type="Str">1.0.0.0</Property>
	<Property Name="NI.LV.All.SourceOnly" Type="Bool">false</Property>
	<Property Name="NI_IconEditor" Type="Str">49 49 48 48 56 48 50 57 13 0 0 0 0 1 23 21 76 111 97 100 32 38 32 85 110 108 111 97 100 46 108 118 99 108 97 115 115 0 0 1 0 0 0 0 0 9 0 0 13 45 1 100 1 100 80 84 72 48 0 0 0 4 0 0 0 0 0 0 0 0 0 0 0 1 0 0 0 1 15 13 76 97 121 101 114 46 108 118 99 108 97 115 115 0 0 1 0 0 0 0 0 7 0 0 12 193 0 0 0 0 0 0 0 0 0 0 12 158 0 40 0 0 12 152 0 0 12 0 0 0 0 0 0 32 0 32 0 24 0 0 0 0 0 255 255 255 0 0 0 0 0 0 0 0 0 0 0 0 0 0 0 0 0 0 0 0 0 0 0 0 0 0 0 0 0 0 0 0 0 0 0 0 0 0 0 0 0 0 0 0 0 0 0 0 0 0 0 0 0 0 0 0 0 0 0 0 0 0 0 0 0 0 0 0 0 0 0 0 0 0 0 0 0 0 0 0 0 0 0 0 0 0 0 0 0 0 0 0 0 0 0 0 0 0 0 0 0 254 228 148 254 228 148 254 228 148 254 228 148 254 228 148 254 228 148 254 228 148 254 228 148 254 228 148 254 228 148 254 228 148 254 228 148 254 228 148 254 228 148 254 228 148 254 228 148 254 228 148 254 228 148 254 228 148 254 228 148 254 228 148 254 228 148 254 228 148 254 228 148 254 228 148 254 228 148 254 228 148 254 228 148 254 228 148 254 228 148 0 0 0 0 0 0 254 228 148 254 228 148 254 228 148 254 228 148 254 228 148 254 228 148 254 228 148 254 228 148 254 228 148 254 228 148 254 228 148 254 228 148 254 228 148 254 228 148 254 228 148 254 228 148 254 228 148 254 228 148 131 154 201 131 154 201 131 154 201 131 154 201 131 154 201 131 154 201 131 154 201 131 154 201 131 154 201 131 154 201 254 228 148 254 228 148 0 0 0 0 0 0 254 228 148 254 228 148 254 228 148 254 228 148 254 228 148 254 228 148 254 228 148 254 228 148 254 228 148 254 228 148 254 228 148 254 228 148 254 228 148 254 228 148 254 228 148 254 228 148 254 228 148 254 228 148 131 154 201 255 255 253 255 255 253 255 255 253 255 255 253 255 255 253 255 255 253 255 255 253 255 255 253 131 154 201 254 228 148 254 228 148 0 0 0 0 0 0 254 228 148 254 228 148 0 0 0 254 228 148 0 0 0 0 0 0 0 0 0 254 228 148 0 0 0 254 228 148 0 0 0 0 0 0 0 0 0 254 228 148 0 0 0 0 0 0 0 0 0 254 228 148 131 154 201 255 255 253 0 0 0 255 255 253 0 0 0 0 0 0 0 0 0 255 255 253 255 255 253 131 154 201 254 228 148 254 228 148 0 0 0 0 0 0 254 228 148 254 228 148 0 0 0 254 228 148 0 0 0 254 228 148 0 0 0 254 228 148 0 0 0 254 228 148 0 0 0 254 228 148 0 0 0 254 228 148 0 0 0 254 228 148 0 0 0 254 228 148 131 154 201 255 255 253 0 0 0 255 255 253 0 0 0 255 255 253 0 0 0 255 255 253 255 255 253 131 154 201 254 228 148 254 228 148 0 0 0 0 0 0 254 228 148 254 228 148 0 0 0 254 228 148 0 0 0 254 228 148 0 0 0 254 228 148 0 0 0 254 228 148 0 0 0 254 228 148 0 0 0 254 228 148 0 0 0 254 228 148 0 0 0 254 228 148 131 154 201 255 255 253 0 0 0 255 255 253 0 0 0 255 255 253 0 0 0 255 255 253 255 255 253 131 154 201 254 228 148 254 228 148 0 0 0 0 0 0 254 228 148 254 228 148 0 0 0 254 228 148 0 0 0 0 0 0 0 0 0 254 228 148 0 0 0 254 228 148 0 0 0 0 0 0 0 0 0 254 228 148 0 0 0 0 0 0 0 0 0 254 228 148 131 154 201 255 255 253 0 0 0 255 255 253 0 0 0 0 0 0 0 0 0 255 255 253 255 255 253 131 154 201 254 228 148 254 228 148 0 0 0 0 0 0 254 228 148 254 228 148 254 228 148 254 228 148 254 228 148 254 228 148 254 228 148 254 228 148 254 228 148 254 228 148 254 228 148 254 228 148 254 228 148 254 228 148 254 228 148 254 228 148 254 228 148 254 228 148 126 138 183 255 255 253 255 255 253 255 255 253 255 255 253 255 255 253 255 255 253 255 255 253 255 255 253 131 154 201 254 228 148 254 228 148 0 0 0 0 0 0 254 228 148 254 228 148 254 228 148 254 228 148 254 228 148 254 228 148 254 228 148 254 228 148 254 228 148 254 228 148 254 228 148 254 228 148 254 228 148 254 228 148 254 228 148 254 228 148 254 228 148 254 228 148 131 154 201 131 154 201 131 154 201 131 154 201 131 154 201 131 154 201 131 154 201 131 154 201 131 154 201 131 154 201 254 228 148 254 228 148 0 0 0 0 0 0 254 228 148 254 228 148 254 228 148 254 228 148 254 228 148 254 228 148 254 228 148 254 228 148 254 228 148 254 228 148 254 228 148 254 228 148 254 228 148 254 228 148 254 228 148 254 228 148 254 228 148 254 228 148 254 228 148 254 228 148 254 228 148 254 228 148 254 228 148 254 228 148 254 228 148 254 228 148 254 228 148 254 228 148 254 228 148 254 228 148 0 0 0 0 0 0 0 0 0 0 0 0 0 0 0 0 0 0 0 0 0 0 0 0 0 0 0 0 0 0 0 0 0 0 0 0 0 0 0 0 0 0 0 0 0 0 0 0 0 0 0 0 0 0 0 0 0 0 0 0 0 0 0 0 0 0 0 0 0 0 0 0 0 0 0 0 0 0 0 0 0 0 0 0 0 0 0 0 0 0 0 0 0 0 0 0 0 0 0 255 255 255 255 255 255 255 255 255 255 255 255 255 255 255 255 255 255 255 255 255 255 255 255 255 255 255 255 255 255 255 255 255 255 255 255 255 255 255 255 255 255 255 255 255 255 255 255 255 255 255 255 255 255 255 255 255 255 255 255 255 255 255 255 255 255 255 255 255 255 255 255 255 255 255 255 255 255 255 255 255 255 255 255 255 255 255 255 255 255 255 255 255 255 255 255 255 255 255 255 255 255 255 255 255 255 255 255 255 255 255 255 255 255 255 255 255 255 255 255 255 255 255 255 255 255 255 255 255 255 255 255 255 255 255 255 255 255 255 255 255 255 255 255 255 255 255 255 255 255 255 255 255 255 255 255 255 255 255 255 255 255 255 255 255 255 255 255 255 255 255 255 255 255 255 255 255 255 255 255 255 255 255 255 255 255 255 255 255 255 255 255 255 255 255 255 255 255 255 255 255 255 255 255 255 255 255 255 255 255 255 255 255 255 255 255 255 255 255 255 255 255 255 255 255 255 255 255 255 255 255 255 255 255 255 255 255 255 255 255 255 255 255 255 255 255 255 255 255 255 255 255 255 255 255 255 255 255 255 255 255 255 255 255 255 255 255 255 255 255 255 255 255 255 255 255 255 255 255 255 255 255 255 255 255 255 255 255 255 255 255 255 255 255 255 255 255 255 255 255 255 255 255 255 255 255 255 255 255 255 255 255 255 255 255 255 255 255 255 255 255 255 255 255 255 255 255 255 255 255 255 255 255 255 255 255 255 255 255 255 255 255 255 255 255 255 255 255 255 255 255 255 255 255 255 255 255 255 255 255 255 255 255 255 255 255 255 255 255 255 255 255 255 255 255 255 255 255 255 255 255 255 255 255 255 255 255 255 255 255 255 255 255 255 255 255 255 255 255 255 255 255 255 255 255 255 255 255 255 255 255 255 255 255 255 255 255 255 255 255 255 255 255 255 255 255 255 255 255 255 255 255 255 255 255 255 255 255 255 255 255 255 255 255 255 255 255 255 255 255 255 255 255 255 255 255 255 255 255 255 255 255 255 255 255 255 255 255 255 255 255 255 255 255 255 255 255 255 255 255 255 255 255 255 255 255 255 255 255 255 255 255 255 255 255 255 255 255 255 255 255 255 255 255 255 255 255 255 255 255 255 255 255 255 255 255 255 255 255 255 255 255 255 255 255 255 255 255 255 255 255 255 255 255 255 255 255 255 255 255 255 255 255 255 255 255 255 255 255 255 255 255 255 255 255 255 255 255 255 255 255 255 255 255 255 255 255 255 255 255 255 255 255 255 255 255 255 255 255 255 255 255 255 255 255 255 255 255 255 255 255 255 255 255 255 255 255 255 255 255 255 255 255 255 255 255 255 255 255 255 255 255 255 255 255 255 255 255 255 255 255 255 255 255 255 255 255 255 255 255 255 255 255 255 255 255 255 255 255 255 255 255 255 255 255 255 255 255 255 255 255 255 255 255 255 255 255 255 255 255 255 255 255 255 255 255 255 255 255 255 255 255 255 255 255 255 255 255 255 255 255 255 255 255 255 255 255 255 255 255 255 255 255 255 255 255 255 255 255 255 255 255 255 255 255 255 255 255 255 255 255 255 255 255 255 255 255 255 255 255 255 255 255 255 255 255 255 255 255 255 255 255 255 255 255 255 255 255 255 255 255 255 255 255 255 255 255 255 255 255 255 255 255 255 255 255 255 255 255 255 255 255 255 255 255 255 255 255 255 255 255 255 255 255 255 255 255 255 255 255 255 255 255 255 255 255 255 255 255 255 255 255 255 255 255 255 255 255 255 255 255 255 255 255 255 255 255 255 255 255 255 255 255 255 255 255 255 255 255 255 255 255 255 255 255 255 255 255 255 255 255 255 255 255 255 255 255 255 255 255 255 255 255 255 255 255 255 255 255 255 255 255 255 255 255 255 255 255 255 255 255 255 255 255 255 255 255 255 255 255 255 255 255 255 255 255 255 255 255 255 255 255 255 255 255 255 255 255 255 255 255 255 255 255 255 255 255 255 255 255 255 255 255 255 255 255 255 255 255 255 255 255 255 255 255 255 255 255 255 255 255 255 255 255 255 255 255 255 255 255 255 255 255 255 255 255 255 255 255 255 255 255 255 255 255 255 255 255 255 255 255 255 255 255 255 255 255 255 255 255 255 255 255 255 255 255 255 255 255 255 255 255 255 255 255 255 255 255 255 255 255 255 255 255 255 255 255 255 255 255 255 255 255 255 255 255 255 255 255 255 255 255 255 255 255 255 255 255 255 255 255 255 255 255 255 255 255 255 255 255 255 255 255 255 255 255 255 255 255 255 255 255 255 255 255 255 255 255 255 255 255 255 255 255 255 255 255 255 255 255 255 255 255 255 255 255 255 255 255 255 255 255 255 255 255 255 255 255 255 255 255 255 255 255 255 255 255 255 255 255 255 255 255 255 255 255 255 255 255 255 255 255 255 255 255 255 255 255 255 255 255 255 255 255 255 255 255 255 255 255 255 255 255 255 255 255 255 255 255 255 255 255 255 255 255 255 255 255 255 255 255 255 255 255 255 255 255 255 255 255 255 255 255 255 255 255 255 255 255 255 255 255 255 255 255 255 255 255 255 255 255 255 255 255 255 255 255 255 255 255 255 255 255 255 255 255 255 255 255 255 255 255 255 255 255 255 255 255 255 255 255 255 255 255 255 255 255 255 255 255 255 255 255 255 255 255 255 255 255 255 255 255 255 255 255 255 255 255 255 255 255 255 255 255 255 255 255 255 255 255 255 255 255 255 255 255 255 255 255 255 255 255 255 255 255 255 255 255 255 255 255 255 255 255 255 255 255 255 255 255 255 255 255 255 255 255 255 255 255 255 255 255 255 255 255 255 255 255 255 255 255 255 255 255 255 255 255 255 255 255 255 255 255 255 255 255 255 255 255 255 255 255 255 255 255 255 255 255 255 255 255 255 255 255 255 255 255 255 255 255 255 255 255 255 255 255 255 255 255 255 255 255 255 255 255 255 255 255 255 255 255 255 255 255 255 255 255 255 255 255 255 255 255 255 255 255 255 255 255 255 255 255 255 255 255 255 255 255 255 255 255 255 255 255 255 255 255 255 255 255 255 255 255 255 255 255 255 255 255 255 255 255 255 255 255 255 255 255 255 255 255 255 255 255 255 255 255 255 255 255 255 255 255 255 255 255 255 255 255 255 255 255 255 255 255 255 255 255 255 255 255 255 255 255 255 255 255 255 255 255 255 255 255 255 255 255 255 255 255 255 255 255 255 255 255 255 255 255 255 255 255 255 255 255 255 255 255 255 255 255 255 255 255 255 255 255 255 255 255 255 255 255 255 255 255 255 255 255 255 255 255 255 255 255 255 255 255 255 255 255 255 255 255 255 255 255 255 255 255 255 255 255 255 255 255 255 255 255 255 255 255 255 255 255 255 255 255 255 255 255 255 255 255 255 255 255 255 255 255 255 255 255 255 255 255 255 255 255 255 255 255 255 255 255 255 255 255 255 255 255 255 255 255 255 255 255 255 255 255 255 255 255 255 255 255 255 255 255 255 255 255 255 255 255 255 255 255 255 255 255 255 255 255 255 255 255 255 255 255 255 255 255 255 255 255 255 255 255 255 255 255 255 255 255 255 255 255 255 255 255 255 255 255 255 255 255 255 255 255 255 255 255 255 255 255 255 255 255 255 255 255 255 255 255 255 255 255 255 255 255 255 255 255 255 255 255 255 255 255 255 255 255 255 255 255 255 255 255 255 255 255 255 255 255 255 255 255 255 255 255 255 255 255 255 255 255 255 255 255 255 255 255 255 255 255 255 255 255 255 255 255 255 255 255 255 255 255 255 255 255 255 255 255 255 255 255 255 255 255 255 255 255 255 255 255 255 255 255 255 255 255 255 255 255 255 255 255 255 255 255 255 255 255 255 255 255 255 255 255 255 255 255 255 255 255 255 255 255 255 255 255 255 255 255 255 255 255 255 255 255 255 255 255 255 255 255 255 255 255 255 255 255 255 255 255 255 255 255 255 255 255 255 255 255 255 255 255 255 255 255 255 255 255 255 255 255 255 255 255 255 255 255 255 255 255 255 255 255 255 255 255 255 255 255 255 255 255 255 255 255 255 255 255 255 255 255 255 255 255 255 255 255 255 255 255 255 255 255 255 255 255 255 255 255 255 255 255 255 255 255 255 255 255 255 255 255 255 255 255 255 255 255 255 255 255 255 255 255 255 255 255 255 255 255 255 255 255 255 255 255 255 255 255 255 255 255 255 255 255 255 255 255 255 255 255 255 255 255 255 255 255 255 255 255 255 255 255 255 255 255 255 255 255 255 255 255 255 255 255 255 255 255 255 255 255 255 255 255 255 255 255 255 255 255 255 255 255 255 255 255 255 255 255 255 255 255 255 255 255 255 255 255 255 255 255 255 255 255 0 0 0 0 0 0 0 0 0 0 0 0 0 0 0 0 0 0 0 0 0 0 0 0 0 0 0 0 0 0 0 0 0 0 0 0 0 0 0 0 0 0 0 0 0 0 0 0 0 0 0 0 0 0 0 0 0 0 0 0 0 0 0 0 0 0 0 0 0 0 0 0 0 0 0 0 0 0 0 0 0 0 0 15 76 111 103 103 105 110 103 32 76 105 98 114 97 114 121 100 1 0 0 0 0 0 0 0 0 0 0 0 0 0 0 0 0 0 0 0 0 0 0 0 0 0 0 0 0 0 0 0 0 0 0 0 0 0 11 83 109 97 108 108 32 70 111 110 116 115 0 1 9 1 0

</Property>
	<Item Name="support" Type="Folder">
		<Item Name="Logging Configuration.ctl" Type="VI" URL="../Logging Configuration.ctl"/>
		<Item Name="Logging State.ctl" Type="VI" URL="../Logging State.ctl"/>
	</Item>
	<Item Name="Check Trigger Conditions.vi" Type="VI" URL="../Check Trigger Conditions.vi"/>
	<Item Name="Error Handler - Logging Message Loop.vi" Type="VI" URL="../Error Handler - Logging Message Loop.vi"/>
	<Item Name="Flush Data to Log File.vi" Type="VI" URL="../Flush Data to Log File.vi"/>
	<Item Name="Log Data.vi" Type="VI" URL="../Log Data.vi"/>
	<Item Name="Logging Message Loop.vi" Type="VI" URL="../Logging Message Loop.vi"/>
</Library>
