# Supplementary material for: A simultaneous optical and electrical in-vitro neuronal recording system to evaluate microelectrode performance
Source: PLoS One. 2020 Aug 20;15(8):e0237709. doi: 10.1371/journal.pone.0237709 (PMC7440637; doi:10.1371/journal.pone.0237709)
Supplement: S2 File — (ZIP) [file pone.0237709.s002.zip › MEA DAQ/MEA DAQ/MEA DAQ.lvproj]

<?xml version='1.0' encoding='UTF-8'?>
<Project Type="Project" LVVersion="19008000">
	<Property Name="NI.LV.All.SourceOnly" Type="Bool">false</Property>
	<Property Name="NI.Project.Description" Type="Str"></Property>
	<Item Name="My Computer" Type="My Computer">
		<Property Name="NI.SortType" Type="Int">3</Property>
		<Property Name="server.app.propertiesEnabled" Type="Bool">true</Property>
		<Property Name="server.control.propertiesEnabled" Type="Bool">true</Property>
		<Property Name="server.tcp.enabled" Type="Bool">false</Property>
		<Property Name="server.tcp.port" Type="Int">0</Property>
		<Property Name="server.tcp.serviceName" Type="Str">My Computer/VI Server</Property>
		<Property Name="server.tcp.serviceName.default" Type="Str">My Computer/VI Server</Property>
		<Property Name="server.vi.callsEnabled" Type="Bool">true</Property>
		<Property Name="server.vi.propertiesEnabled" Type="Bool">true</Property>
		<Property Name="specify.custom.address" Type="Bool">false</Property>
		<Item Name="Project Documentation" Type="Folder">
			<Item Name="Documentation Images" Type="Folder">
				<Item Name="loc_cont_meas_daqmx.gif" Type="Document" URL="../documentation/loc_cont_meas_daqmx.gif"/>
			</Item>
			<Item Name="Continuous Measurement and Logging (NI-DAQmx) Documentation.html" Type="Document" URL="../documentation/Continuous Measurement and Logging (NI-DAQmx) Documentation.html"/>
		</Item>
		<Item Name="Support VIs" Type="Folder">
			<Property Name="NI.SortType" Type="Int">3</Property>
			<Item Name="Message Queue.lvlib" Type="Library" URL="../support/Message Queue/Message Queue.lvlib"/>
			<Item Name="User Event - Stop.lvlib" Type="Library" URL="../support/User Event - Stop/User Event - Stop.lvlib"/>
			<Item Name="Set Enable State on Multiple Controls.vi" Type="VI" URL="../support/Set Enable State on Multiple Controls.vi"/>
			<Item Name="Check Loop Error.vi" Type="VI" URL="../support/Check Loop Error.vi"/>
			<Item Name="Error Handler - Event Handling Loop.vi" Type="VI" URL="../support/Error Handler - Event Handling Loop.vi"/>
			<Item Name="Error Handler - Message Handling Loop.vi" Type="VI" URL="../support/Error Handler - Message Handling Loop.vi"/>
			<Item Name="Graph min max.vi" Type="VI" URL="../support/Graph min max.vi"/>
		</Item>
		<Item Name="Type Definitions" Type="Folder">
			<Item Name="UI Data.ctl" Type="VI" URL="../controls/UI Data.ctl"/>
			<Item Name="UI State.ctl" Type="VI" URL="../controls/UI State.ctl"/>
		</Item>
		<Item Name="Acquisition.lvlib" Type="Library" URL="../Acquisition/Acquisition.lvlib"/>
		<Item Name="Logging.lvlib" Type="Library" URL="../Logging/Logging.lvlib"/>
		<Item Name="Settings.lvlib" Type="Library" URL="../Settings/Settings.lvlib"/>
		<Item Name="Main.vi" Type="VI" URL="../Main.vi"/>
		<Item Name="Settings.xml" Type="Document" URL="../Settings.xml"/>
		<Item Name="Number of DAQ.ctl" Type="VI" URL="../Acquisition/Number of DAQ.ctl"/>
		<Item Name="Dependencies" Type="Dependencies">
			<Item Name="vi.lib" Type="Folder">
				<Item Name="Write to XML File(array).vi" Type="VI" URL="/&lt;vilib&gt;/Utility/xml.llb/Write to XML File(array).vi"/>
				<Item Name="Write to XML File(string).vi" Type="VI" URL="/&lt;vilib&gt;/Utility/xml.llb/Write to XML File(string).vi"/>
				<Item Name="Write to XML File.vi" Type="VI" URL="/&lt;vilib&gt;/Utility/xml.llb/Write to XML File.vi"/>
				<Item Name="NI_AALBase.lvlib" Type="Library" URL="/&lt;vilib&gt;/Analysis/NI_AALBase.lvlib"/>
				<Item Name="NI_AALPro.lvlib" Type="Library" URL="/&lt;vilib&gt;/Analysis/NI_AALPro.lvlib"/>
				<Item Name="Error Cluster From Error Code.vi" Type="VI" URL="/&lt;vilib&gt;/Utility/error.llb/Error Cluster From Error Code.vi"/>
				<Item Name="GetHelpDir.vi" Type="VI" URL="/&lt;vilib&gt;/Utility/error.llb/GetHelpDir.vi"/>
				<Item Name="BuildHelpPath.vi" Type="VI" URL="/&lt;vilib&gt;/Utility/error.llb/BuildHelpPath.vi"/>
				<Item Name="LVBoundsTypeDef.ctl" Type="VI" URL="/&lt;vilib&gt;/Utility/miscctls.llb/LVBoundsTypeDef.ctl"/>
				<Item Name="Get String Text Bounds.vi" Type="VI" URL="/&lt;vilib&gt;/Utility/error.llb/Get String Text Bounds.vi"/>
				<Item Name="Get Text Rect.vi" Type="VI" URL="/&lt;vilib&gt;/picture/picture.llb/Get Text Rect.vi"/>
				<Item Name="Convert property node font to graphics font.vi" Type="VI" URL="/&lt;vilib&gt;/Utility/error.llb/Convert property node font to graphics font.vi"/>
				<Item Name="Longest Line Length in Pixels.vi" Type="VI" URL="/&lt;vilib&gt;/Utility/error.llb/Longest Line Length in Pixels.vi"/>
				<Item Name="Three Button Dialog CORE.vi" Type="VI" URL="/&lt;vilib&gt;/Utility/error.llb/Three Button Dialog CORE.vi"/>
				<Item Name="Three Button Dialog.vi" Type="VI" URL="/&lt;vilib&gt;/Utility/error.llb/Three Button Dialog.vi"/>
				<Item Name="DialogTypeEnum.ctl" Type="VI" URL="/&lt;vilib&gt;/Utility/error.llb/DialogTypeEnum.ctl"/>
				<Item Name="Not Found Dialog.vi" Type="VI" URL="/&lt;vilib&gt;/Utility/error.llb/Not Found Dialog.vi"/>
				<Item Name="Set Bold Text.vi" Type="VI" URL="/&lt;vilib&gt;/Utility/error.llb/Set Bold Text.vi"/>
				<Item Name="Clear Errors.vi" Type="VI" URL="/&lt;vilib&gt;/Utility/error.llb/Clear Errors.vi"/>
				<Item Name="eventvkey.ctl" Type="VI" URL="/&lt;vilib&gt;/event_ctls.llb/eventvkey.ctl"/>
				<Item Name="ErrWarn.ctl" Type="VI" URL="/&lt;vilib&gt;/Utility/error.llb/ErrWarn.ctl"/>
				<Item Name="Details Display Dialog.vi" Type="VI" URL="/&lt;vilib&gt;/Utility/error.llb/Details Display Dialog.vi"/>
				<Item Name="Search and Replace Pattern.vi" Type="VI" URL="/&lt;vilib&gt;/Utility/error.llb/Search and Replace Pattern.vi"/>
				<Item Name="Find Tag.vi" Type="VI" URL="/&lt;vilib&gt;/Utility/error.llb/Find Tag.vi"/>
				<Item Name="Format Message String.vi" Type="VI" URL="/&lt;vilib&gt;/Utility/error.llb/Format Message String.vi"/>
				<Item Name="whitespace.ctl" Type="VI" URL="/&lt;vilib&gt;/Utility/error.llb/whitespace.ctl"/>
				<Item Name="Trim Whitespace.vi" Type="VI" URL="/&lt;vilib&gt;/Utility/error.llb/Trim Whitespace.vi"/>
				<Item Name="Error Code Database.vi" Type="VI" URL="/&lt;vilib&gt;/Utility/error.llb/Error Code Database.vi"/>
				<Item Name="GetRTHostConnectedProp.vi" Type="VI" URL="/&lt;vilib&gt;/Utility/error.llb/GetRTHostConnectedProp.vi"/>
				<Item Name="Set String Value.vi" Type="VI" URL="/&lt;vilib&gt;/Utility/error.llb/Set String Value.vi"/>
				<Item Name="TagReturnType.ctl" Type="VI" URL="/&lt;vilib&gt;/Utility/error.llb/TagReturnType.ctl"/>
				<Item Name="Check Special Tags.vi" Type="VI" URL="/&lt;vilib&gt;/Utility/error.llb/Check Special Tags.vi"/>
				<Item Name="DialogType.ctl" Type="VI" URL="/&lt;vilib&gt;/Utility/error.llb/DialogType.ctl"/>
				<Item Name="General Error Handler.vi" Type="VI" URL="/&lt;vilib&gt;/Utility/error.llb/General Error Handler.vi"/>
				<Item Name="Simple Error Handler.vi" Type="VI" URL="/&lt;vilib&gt;/Utility/error.llb/Simple Error Handler.vi"/>
				<Item Name="compatCalcOffset.vi" Type="VI" URL="/&lt;vilib&gt;/_oldvers/_oldvers.llb/compatCalcOffset.vi"/>
				<Item Name="compatOpenFileOperation.vi" Type="VI" URL="/&lt;vilib&gt;/_oldvers/_oldvers.llb/compatOpenFileOperation.vi"/>
				<Item Name="compatFileDialog.vi" Type="VI" URL="/&lt;vilib&gt;/_oldvers/_oldvers.llb/compatFileDialog.vi"/>
				<Item Name="Open_Create_Replace File.vi" Type="VI" URL="/&lt;vilib&gt;/_oldvers/_oldvers.llb/Open_Create_Replace File.vi"/>
				<Item Name="NI_FileType.lvlib" Type="Library" URL="/&lt;vilib&gt;/Utility/lvfile.llb/NI_FileType.lvlib"/>
				<Item Name="Application Directory.vi" Type="VI" URL="/&lt;vilib&gt;/Utility/file.llb/Application Directory.vi"/>
				<Item Name="DAQmx Fill In Error Info.vi" Type="VI" URL="/&lt;vilib&gt;/DAQmx/miscellaneous.llb/DAQmx Fill In Error Info.vi"/>
				<Item Name="DAQmx Unflatten Channel String.vi" Type="VI" URL="/&lt;vilib&gt;/DAQmx/miscellaneous.llb/DAQmx Unflatten Channel String.vi"/>
				<Item Name="FindElementStartByName.vi" Type="VI" URL="/&lt;vilib&gt;/Utility/xml.llb/FindElementStartByName.vi"/>
				<Item Name="FindCloseTagByName.vi" Type="VI" URL="/&lt;vilib&gt;/Utility/xml.llb/FindCloseTagByName.vi"/>
				<Item Name="FindMatchingCloseTag.vi" Type="VI" URL="/&lt;vilib&gt;/Utility/xml.llb/FindMatchingCloseTag.vi"/>
				<Item Name="FindElement.vi" Type="VI" URL="/&lt;vilib&gt;/Utility/xml.llb/FindElement.vi"/>
				<Item Name="FindEmptyElement.vi" Type="VI" URL="/&lt;vilib&gt;/Utility/xml.llb/FindEmptyElement.vi"/>
				<Item Name="FindFirstTag.vi" Type="VI" URL="/&lt;vilib&gt;/Utility/xml.llb/FindFirstTag.vi"/>
				<Item Name="ParseXMLFragments.vi" Type="VI" URL="/&lt;vilib&gt;/Utility/xml.llb/ParseXMLFragments.vi"/>
				<Item Name="Read From XML File(string).vi" Type="VI" URL="/&lt;vilib&gt;/Utility/xml.llb/Read From XML File(string).vi"/>
				<Item Name="Read From XML File(array).vi" Type="VI" URL="/&lt;vilib&gt;/Utility/xml.llb/Read From XML File(array).vi"/>
				<Item Name="Read From XML File.vi" Type="VI" URL="/&lt;vilib&gt;/Utility/xml.llb/Read From XML File.vi"/>
				<Item Name="Dflt Data Dir.vi" Type="VI" URL="/&lt;vilib&gt;/Utility/file.llb/Dflt Data Dir.vi"/>
				<Item Name="DAQmx Clear Task.vi" Type="VI" URL="/&lt;vilib&gt;/DAQmx/configure/task.llb/DAQmx Clear Task.vi"/>
				<Item Name="DAQmx Stop Task.vi" Type="VI" URL="/&lt;vilib&gt;/DAQmx/configure/task.llb/DAQmx Stop Task.vi"/>
				<Item Name="DAQmx Read (Analog 1D Wfm NChan NSamp).vi" Type="VI" URL="/&lt;vilib&gt;/DAQmx/read.llb/DAQmx Read (Analog 1D Wfm NChan NSamp).vi"/>
				<Item Name="DAQmx Read (Counter Pulse Time 1Chan 1Samp).vi" Type="VI" URL="/&lt;vilib&gt;/DAQmx/read.llb/DAQmx Read (Counter Pulse Time 1Chan 1Samp).vi"/>
				<Item Name="DAQmx Read (Counter Pulse Ticks 1Chan 1Samp).vi" Type="VI" URL="/&lt;vilib&gt;/DAQmx/read.llb/DAQmx Read (Counter Pulse Ticks 1Chan 1Samp).vi"/>
				<Item Name="DAQmx Read (Counter Pulse Freq 1 Chan 1 Samp).vi" Type="VI" URL="/&lt;vilib&gt;/DAQmx/read.llb/DAQmx Read (Counter Pulse Freq 1 Chan 1 Samp).vi"/>
				<Item Name="DAQmx Read (Counter 1D Pulse Time 1Chan NSamp).vi" Type="VI" URL="/&lt;vilib&gt;/DAQmx/read.llb/DAQmx Read (Counter 1D Pulse Time 1Chan NSamp).vi"/>
				<Item Name="DAQmx Read (Counter 1D Pulse Ticks 1Chan NSamp).vi" Type="VI" URL="/&lt;vilib&gt;/DAQmx/read.llb/DAQmx Read (Counter 1D Pulse Ticks 1Chan NSamp).vi"/>
				<Item Name="DAQmx Read (Counter 1D Pulse Freq 1 Chan NSamp).vi" Type="VI" URL="/&lt;vilib&gt;/DAQmx/read.llb/DAQmx Read (Counter 1D Pulse Freq 1 Chan NSamp).vi"/>
				<Item Name="DAQmx Read (Digital 2D U16 NChan NSamp).vi" Type="VI" URL="/&lt;vilib&gt;/DAQmx/read.llb/DAQmx Read (Digital 2D U16 NChan NSamp).vi"/>
				<Item Name="DAQmx Read (Digital 1D U16 NChan 1Samp).vi" Type="VI" URL="/&lt;vilib&gt;/DAQmx/read.llb/DAQmx Read (Digital 1D U16 NChan 1Samp).vi"/>
				<Item Name="DAQmx Read (Digital 1D U16 1Chan NSamp).vi" Type="VI" URL="/&lt;vilib&gt;/DAQmx/read.llb/DAQmx Read (Digital 1D U16 1Chan NSamp).vi"/>
				<Item Name="DAQmx Read (Digital U16 1Chan 1Samp).vi" Type="VI" URL="/&lt;vilib&gt;/DAQmx/read.llb/DAQmx Read (Digital U16 1Chan 1Samp).vi"/>
				<Item Name="DAQmx Read (Analog 2D U32 NChan NSamp).vi" Type="VI" URL="/&lt;vilib&gt;/DAQmx/read.llb/DAQmx Read (Analog 2D U32 NChan NSamp).vi"/>
				<Item Name="DAQmx Read (Analog 2D I32 NChan NSamp).vi" Type="VI" URL="/&lt;vilib&gt;/DAQmx/read.llb/DAQmx Read (Analog 2D I32 NChan NSamp).vi"/>
				<Item Name="DAQmx Read (Analog 2D I16 NChan NSamp).vi" Type="VI" URL="/&lt;vilib&gt;/DAQmx/read.llb/DAQmx Read (Analog 2D I16 NChan NSamp).vi"/>
				<Item Name="DAQmx Read (Analog 2D U16 NChan NSamp).vi" Type="VI" URL="/&lt;vilib&gt;/DAQmx/read.llb/DAQmx Read (Analog 2D U16 NChan NSamp).vi"/>
				<Item Name="DAQmx Read (Digital 2D Bool NChan 1Samp NLine).vi" Type="VI" URL="/&lt;vilib&gt;/DAQmx/read.llb/DAQmx Read (Digital 2D Bool NChan 1Samp NLine).vi"/>
				<Item Name="DAQmx Read (Digital 1D Bool NChan 1Samp 1Line).vi" Type="VI" URL="/&lt;vilib&gt;/DAQmx/read.llb/DAQmx Read (Digital 1D Bool NChan 1Samp 1Line).vi"/>
				<Item Name="DAQmx Read (Digital U32 1Chan 1Samp).vi" Type="VI" URL="/&lt;vilib&gt;/DAQmx/read.llb/DAQmx Read (Digital U32 1Chan 1Samp).vi"/>
				<Item Name="DAQmx Read (Digital U8 1Chan 1Samp).vi" Type="VI" URL="/&lt;vilib&gt;/DAQmx/read.llb/DAQmx Read (Digital U8 1Chan 1Samp).vi"/>
				<Item Name="DAQmx Read (Digital 1D U32 NChan 1Samp).vi" Type="VI" URL="/&lt;vilib&gt;/DAQmx/read.llb/DAQmx Read (Digital 1D U32 NChan 1Samp).vi"/>
				<Item Name="DAQmx Read (Digital 1D U8 NChan 1Samp).vi" Type="VI" URL="/&lt;vilib&gt;/DAQmx/read.llb/DAQmx Read (Digital 1D U8 NChan 1Samp).vi"/>
				<Item Name="DAQmx Read (Counter 1D U32 1Chan NSamp).vi" Type="VI" URL="/&lt;vilib&gt;/DAQmx/read.llb/DAQmx Read (Counter 1D U32 1Chan NSamp).vi"/>
				<Item Name="DAQmx Read (Counter U32 1Chan 1Samp).vi" Type="VI" URL="/&lt;vilib&gt;/DAQmx/read.llb/DAQmx Read (Counter U32 1Chan 1Samp).vi"/>
				<Item Name="DAQmx Read (Counter DBL 1Chan 1Samp).vi" Type="VI" URL="/&lt;vilib&gt;/DAQmx/read.llb/DAQmx Read (Counter DBL 1Chan 1Samp).vi"/>
				<Item Name="DAQmx Read (Counter 1D DBL 1Chan NSamp).vi" Type="VI" URL="/&lt;vilib&gt;/DAQmx/read.llb/DAQmx Read (Counter 1D DBL 1Chan NSamp).vi"/>
				<Item Name="DAQmx Read (Digital Wfm 1Chan 1Samp).vi" Type="VI" URL="/&lt;vilib&gt;/DAQmx/read.llb/DAQmx Read (Digital Wfm 1Chan 1Samp).vi"/>
				<Item Name="DAQmx Read (Digital 1D Wfm NChan NSamp).vi" Type="VI" URL="/&lt;vilib&gt;/DAQmx/read.llb/DAQmx Read (Digital 1D Wfm NChan NSamp).vi"/>
				<Item Name="DAQmx Read (Raw 1D U8).vi" Type="VI" URL="/&lt;vilib&gt;/DAQmx/read.llb/DAQmx Read (Raw 1D U8).vi"/>
				<Item Name="DAQmx Read (Raw 1D U32).vi" Type="VI" URL="/&lt;vilib&gt;/DAQmx/read.llb/DAQmx Read (Raw 1D U32).vi"/>
				<Item Name="DAQmx Read (Raw 1D U16).vi" Type="VI" URL="/&lt;vilib&gt;/DAQmx/read.llb/DAQmx Read (Raw 1D U16).vi"/>
				<Item Name="DAQmx Read (Raw 1D I8).vi" Type="VI" URL="/&lt;vilib&gt;/DAQmx/read.llb/DAQmx Read (Raw 1D I8).vi"/>
				<Item Name="DAQmx Read (Raw 1D I32).vi" Type="VI" URL="/&lt;vilib&gt;/DAQmx/read.llb/DAQmx Read (Raw 1D I32).vi"/>
				<Item Name="DAQmx Read (Raw 1D I16).vi" Type="VI" URL="/&lt;vilib&gt;/DAQmx/read.llb/DAQmx Read (Raw 1D I16).vi"/>
				<Item Name="DAQmx Read (Digital Wfm 1Chan NSamp).vi" Type="VI" URL="/&lt;vilib&gt;/DAQmx/read.llb/DAQmx Read (Digital Wfm 1Chan NSamp).vi"/>
				<Item Name="DAQmx Read (Digital Bool 1Line 1Point).vi" Type="VI" URL="/&lt;vilib&gt;/DAQmx/read.llb/DAQmx Read (Digital Bool 1Line 1Point).vi"/>
				<Item Name="DAQmx Read (Digital 2D U8 NChan NSamp).vi" Type="VI" URL="/&lt;vilib&gt;/DAQmx/read.llb/DAQmx Read (Digital 2D U8 NChan NSamp).vi"/>
				<Item Name="DAQmx Read (Digital 2D U32 NChan NSamp).vi" Type="VI" URL="/&lt;vilib&gt;/DAQmx/read.llb/DAQmx Read (Digital 2D U32 NChan NSamp).vi"/>
				<Item Name="DAQmx Read (Digital 1D Wfm NChan 1Samp).vi" Type="VI" URL="/&lt;vilib&gt;/DAQmx/read.llb/DAQmx Read (Digital 1D Wfm NChan 1Samp).vi"/>
				<Item Name="DAQmx Read (Digital 1D U8 1Chan NSamp).vi" Type="VI" URL="/&lt;vilib&gt;/DAQmx/read.llb/DAQmx Read (Digital 1D U8 1Chan NSamp).vi"/>
				<Item Name="DAQmx Read (Digital 1D U32 1Chan NSamp).vi" Type="VI" URL="/&lt;vilib&gt;/DAQmx/read.llb/DAQmx Read (Digital 1D U32 1Chan NSamp).vi"/>
				<Item Name="DAQmx Read (Digital 1D Bool 1Chan 1Samp).vi" Type="VI" URL="/&lt;vilib&gt;/DAQmx/read.llb/DAQmx Read (Digital 1D Bool 1Chan 1Samp).vi"/>
				<Item Name="DAQmx Read (Analog Wfm 1Chan NSamp).vi" Type="VI" URL="/&lt;vilib&gt;/DAQmx/read.llb/DAQmx Read (Analog Wfm 1Chan NSamp).vi"/>
				<Item Name="DAQmx Read (Analog Wfm 1Chan 1Samp).vi" Type="VI" URL="/&lt;vilib&gt;/DAQmx/read.llb/DAQmx Read (Analog Wfm 1Chan 1Samp).vi"/>
				<Item Name="DAQmx Read (Analog DBL 1Chan 1Samp).vi" Type="VI" URL="/&lt;vilib&gt;/DAQmx/read.llb/DAQmx Read (Analog DBL 1Chan 1Samp).vi"/>
				<Item Name="DAQmx Read (Analog 2D DBL NChan NSamp).vi" Type="VI" URL="/&lt;vilib&gt;/DAQmx/read.llb/DAQmx Read (Analog 2D DBL NChan NSamp).vi"/>
				<Item Name="DAQmx Read (Analog 1D Wfm NChan 1Samp).vi" Type="VI" URL="/&lt;vilib&gt;/DAQmx/read.llb/DAQmx Read (Analog 1D Wfm NChan 1Samp).vi"/>
				<Item Name="DAQmx Read (Analog 1D DBL NChan 1Samp).vi" Type="VI" URL="/&lt;vilib&gt;/DAQmx/read.llb/DAQmx Read (Analog 1D DBL NChan 1Samp).vi"/>
				<Item Name="DAQmx Read (Analog 1D DBL 1Chan NSamp).vi" Type="VI" URL="/&lt;vilib&gt;/DAQmx/read.llb/DAQmx Read (Analog 1D DBL 1Chan NSamp).vi"/>
				<Item Name="DAQmx Read.vi" Type="VI" URL="/&lt;vilib&gt;/DAQmx/read.llb/DAQmx Read.vi"/>
				<Item Name="DAQmx Start Task.vi" Type="VI" URL="/&lt;vilib&gt;/DAQmx/configure/task.llb/DAQmx Start Task.vi"/>
				<Item Name="DAQmx Timing (Sample Clock).vi" Type="VI" URL="/&lt;vilib&gt;/DAQmx/configure/timing.llb/DAQmx Timing (Sample Clock).vi"/>
				<Item Name="DAQmx Timing (Pipelined Sample Clock).vi" Type="VI" URL="/&lt;vilib&gt;/DAQmx/configure/timing.llb/DAQmx Timing (Pipelined Sample Clock).vi"/>
				<Item Name="DAQmx Timing (Burst Export Clock).vi" Type="VI" URL="/&lt;vilib&gt;/DAQmx/configure/timing.llb/DAQmx Timing (Burst Export Clock).vi"/>
				<Item Name="DAQmx Timing (Burst Import Clock).vi" Type="VI" URL="/&lt;vilib&gt;/DAQmx/configure/timing.llb/DAQmx Timing (Burst Import Clock).vi"/>
				<Item Name="DAQmx Timing (Change Detection).vi" Type="VI" URL="/&lt;vilib&gt;/DAQmx/configure/timing.llb/DAQmx Timing (Change Detection).vi"/>
				<Item Name="DAQmx Timing (Use Waveform).vi" Type="VI" URL="/&lt;vilib&gt;/DAQmx/configure/timing.llb/DAQmx Timing (Use Waveform).vi"/>
				<Item Name="DAQmx Timing (Implicit).vi" Type="VI" URL="/&lt;vilib&gt;/DAQmx/configure/timing.llb/DAQmx Timing (Implicit).vi"/>
				<Item Name="DAQmx Timing (Handshaking).vi" Type="VI" URL="/&lt;vilib&gt;/DAQmx/configure/timing.llb/DAQmx Timing (Handshaking).vi"/>
				<Item Name="DAQmx Timing.vi" Type="VI" URL="/&lt;vilib&gt;/DAQmx/configure/timing.llb/DAQmx Timing.vi"/>
				<Item Name="DAQmx Create Channel (AI-Voltage-Basic).vi" Type="VI" URL="/&lt;vilib&gt;/DAQmx/create/channels.llb/DAQmx Create Channel (AI-Voltage-Basic).vi"/>
				<Item Name="DAQmx Create Channel (AI-Strain-Rosette Strain Gage).vi" Type="VI" URL="/&lt;vilib&gt;/DAQmx/create/channels.llb/DAQmx Create Channel (AI-Strain-Rosette Strain Gage).vi"/>
				<Item Name="DAQmx Create Channel (AI-Velocity-IEPE Sensor).vi" Type="VI" URL="/&lt;vilib&gt;/DAQmx/create/channels.llb/DAQmx Create Channel (AI-Velocity-IEPE Sensor).vi"/>
				<Item Name="DAQmx Create Channel (TEDS-AI-Bridge).vi" Type="VI" URL="/&lt;vilib&gt;/DAQmx/create/channels.llb/DAQmx Create Channel (TEDS-AI-Bridge).vi"/>
				<Item Name="DAQmx Create Channel (AI-Force-IEPE Sensor).vi" Type="VI" URL="/&lt;vilib&gt;/DAQmx/create/channels.llb/DAQmx Create Channel (AI-Force-IEPE Sensor).vi"/>
				<Item Name="DAQmx Create Channel (TEDS-AI-Force-IEPE Sensor).vi" Type="VI" URL="/&lt;vilib&gt;/DAQmx/create/channels.llb/DAQmx Create Channel (TEDS-AI-Force-IEPE Sensor).vi"/>
				<Item Name="DAQmx Create Channel (TEDS-AI-Torque-Bridge).vi" Type="VI" URL="/&lt;vilib&gt;/DAQmx/create/channels.llb/DAQmx Create Channel (TEDS-AI-Torque-Bridge).vi"/>
				<Item Name="DAQmx Create Channel (TEDS-AI-Pressure-Bridge).vi" Type="VI" URL="/&lt;vilib&gt;/DAQmx/create/channels.llb/DAQmx Create Channel (TEDS-AI-Pressure-Bridge).vi"/>
				<Item Name="DAQmx Create Channel (TEDS-AI-Force-Bridge).vi" Type="VI" URL="/&lt;vilib&gt;/DAQmx/create/channels.llb/DAQmx Create Channel (TEDS-AI-Force-Bridge).vi"/>
				<Item Name="DAQmx Create Channel (AI-Torque-Bridge-Polynomial).vi" Type="VI" URL="/&lt;vilib&gt;/DAQmx/create/channels.llb/DAQmx Create Channel (AI-Torque-Bridge-Polynomial).vi"/>
				<Item Name="DAQmx Create Channel (AI-Torque-Bridge-Table).vi" Type="VI" URL="/&lt;vilib&gt;/DAQmx/create/channels.llb/DAQmx Create Channel (AI-Torque-Bridge-Table).vi"/>
				<Item Name="DAQmx Create Channel (AI-Torque-Bridge-Two-Point-Linear).vi" Type="VI" URL="/&lt;vilib&gt;/DAQmx/create/channels.llb/DAQmx Create Channel (AI-Torque-Bridge-Two-Point-Linear).vi"/>
				<Item Name="DAQmx Create Channel (AI-Pressure-Bridge-Polynomial).vi" Type="VI" URL="/&lt;vilib&gt;/DAQmx/create/channels.llb/DAQmx Create Channel (AI-Pressure-Bridge-Polynomial).vi"/>
				<Item Name="DAQmx Create Channel (AI-Pressure-Bridge-Table).vi" Type="VI" URL="/&lt;vilib&gt;/DAQmx/create/channels.llb/DAQmx Create Channel (AI-Pressure-Bridge-Table).vi"/>
				<Item Name="DAQmx Create Channel (AI-Pressure-Bridge-Two-Point-Linear).vi" Type="VI" URL="/&lt;vilib&gt;/DAQmx/create/channels.llb/DAQmx Create Channel (AI-Pressure-Bridge-Two-Point-Linear).vi"/>
				<Item Name="DAQmx Create Channel (AI-Force-Bridge-Two-Point-Linear).vi" Type="VI" URL="/&lt;vilib&gt;/DAQmx/create/channels.llb/DAQmx Create Channel (AI-Force-Bridge-Two-Point-Linear).vi"/>
				<Item Name="DAQmx Create Channel (AI-Force-Bridge-Table).vi" Type="VI" URL="/&lt;vilib&gt;/DAQmx/create/channels.llb/DAQmx Create Channel (AI-Force-Bridge-Table).vi"/>
				<Item Name="DAQmx Create Channel (AI-Force-Bridge-Polynomial).vi" Type="VI" URL="/&lt;vilib&gt;/DAQmx/create/channels.llb/DAQmx Create Channel (AI-Force-Bridge-Polynomial).vi"/>
				<Item Name="DAQmx Create Channel (AI-Bridge).vi" Type="VI" URL="/&lt;vilib&gt;/DAQmx/create/channels.llb/DAQmx Create Channel (AI-Bridge).vi"/>
				<Item Name="DAQmx Create Channel (CI-Pulse Ticks).vi" Type="VI" URL="/&lt;vilib&gt;/DAQmx/create/channels.llb/DAQmx Create Channel (CI-Pulse Ticks).vi"/>
				<Item Name="DAQmx Create Channel (CI-Pulse Time).vi" Type="VI" URL="/&lt;vilib&gt;/DAQmx/create/channels.llb/DAQmx Create Channel (CI-Pulse Time).vi"/>
				<Item Name="DAQmx Create Channel (CI-Pulse Freq).vi" Type="VI" URL="/&lt;vilib&gt;/DAQmx/create/channels.llb/DAQmx Create Channel (CI-Pulse Freq).vi"/>
				<Item Name="DAQmx Create Channel (AI-Position-EddyCurrentProxProbe).vi" Type="VI" URL="/&lt;vilib&gt;/DAQmx/create/channels.llb/DAQmx Create Channel (AI-Position-EddyCurrentProxProbe).vi"/>
				<Item Name="DAQmx Create Channel (AI-Current-RMS).vi" Type="VI" URL="/&lt;vilib&gt;/DAQmx/create/channels.llb/DAQmx Create Channel (AI-Current-RMS).vi"/>
				<Item Name="DAQmx Create Channel (AI-Voltage-RMS).vi" Type="VI" URL="/&lt;vilib&gt;/DAQmx/create/channels.llb/DAQmx Create Channel (AI-Voltage-RMS).vi"/>
				<Item Name="DAQmx Create Channel (AO-Current-Basic).vi" Type="VI" URL="/&lt;vilib&gt;/DAQmx/create/channels.llb/DAQmx Create Channel (AO-Current-Basic).vi"/>
				<Item Name="DAQmx Create Channel (CI-GPS Timestamp).vi" Type="VI" URL="/&lt;vilib&gt;/DAQmx/create/channels.llb/DAQmx Create Channel (CI-GPS Timestamp).vi"/>
				<Item Name="DAQmx Create Channel (TEDS-AI-Sound Pressure-Microphone).vi" Type="VI" URL="/&lt;vilib&gt;/DAQmx/create/channels.llb/DAQmx Create Channel (TEDS-AI-Sound Pressure-Microphone).vi"/>
				<Item Name="DAQmx Create Channel (AI-Sound Pressure-Microphone).vi" Type="VI" URL="/&lt;vilib&gt;/DAQmx/create/channels.llb/DAQmx Create Channel (AI-Sound Pressure-Microphone).vi"/>
				<Item Name="DAQmx Create Channel (TEDS-AI-Temperature-Thermocouple).vi" Type="VI" URL="/&lt;vilib&gt;/DAQmx/create/channels.llb/DAQmx Create Channel (TEDS-AI-Temperature-Thermocouple).vi"/>
				<Item Name="DAQmx Create Channel (TEDS-AI-Voltage-Custom with Excitation).vi" Type="VI" URL="/&lt;vilib&gt;/DAQmx/create/channels.llb/DAQmx Create Channel (TEDS-AI-Voltage-Custom with Excitation).vi"/>
				<Item Name="DAQmx Create Channel (TEDS-AI-Voltage-Basic).vi" Type="VI" URL="/&lt;vilib&gt;/DAQmx/create/channels.llb/DAQmx Create Channel (TEDS-AI-Voltage-Basic).vi"/>
				<Item Name="DAQmx Create Channel (TEDS-AI-Temperature-Thermistor-Vex).vi" Type="VI" URL="/&lt;vilib&gt;/DAQmx/create/channels.llb/DAQmx Create Channel (TEDS-AI-Temperature-Thermistor-Vex).vi"/>
				<Item Name="DAQmx Create Channel (TEDS-AI-Temperature-Thermistor-Iex).vi" Type="VI" URL="/&lt;vilib&gt;/DAQmx/create/channels.llb/DAQmx Create Channel (TEDS-AI-Temperature-Thermistor-Iex).vi"/>
				<Item Name="DAQmx Create Channel (TEDS-AI-Temperature-RTD).vi" Type="VI" URL="/&lt;vilib&gt;/DAQmx/create/channels.llb/DAQmx Create Channel (TEDS-AI-Temperature-RTD).vi"/>
				<Item Name="DAQmx Create Channel (TEDS-AI-Strain-Strain Gage).vi" Type="VI" URL="/&lt;vilib&gt;/DAQmx/create/channels.llb/DAQmx Create Channel (TEDS-AI-Strain-Strain Gage).vi"/>
				<Item Name="DAQmx Create Channel (TEDS-AI-Resistance).vi" Type="VI" URL="/&lt;vilib&gt;/DAQmx/create/channels.llb/DAQmx Create Channel (TEDS-AI-Resistance).vi"/>
				<Item Name="DAQmx Create Channel (TEDS-AI-Position-RVDT).vi" Type="VI" URL="/&lt;vilib&gt;/DAQmx/create/channels.llb/DAQmx Create Channel (TEDS-AI-Position-RVDT).vi"/>
				<Item Name="DAQmx Create Channel (TEDS-AI-Position-LVDT).vi" Type="VI" URL="/&lt;vilib&gt;/DAQmx/create/channels.llb/DAQmx Create Channel (TEDS-AI-Position-LVDT).vi"/>
				<Item Name="DAQmx Create Channel (TEDS-AI-Current-Basic).vi" Type="VI" URL="/&lt;vilib&gt;/DAQmx/create/channels.llb/DAQmx Create Channel (TEDS-AI-Current-Basic).vi"/>
				<Item Name="DAQmx Create Channel (TEDS-AI-Acceleration-Accelerometer).vi" Type="VI" URL="/&lt;vilib&gt;/DAQmx/create/channels.llb/DAQmx Create Channel (TEDS-AI-Acceleration-Accelerometer).vi"/>
				<Item Name="DAQmx Create Channel (CI-Position-Linear Encoder).vi" Type="VI" URL="/&lt;vilib&gt;/DAQmx/create/channels.llb/DAQmx Create Channel (CI-Position-Linear Encoder).vi"/>
				<Item Name="DAQmx Create Channel (CI-Position-Angular Encoder).vi" Type="VI" URL="/&lt;vilib&gt;/DAQmx/create/channels.llb/DAQmx Create Channel (CI-Position-Angular Encoder).vi"/>
				<Item Name="DAQmx Create Channel (AI-Acceleration-Accelerometer).vi" Type="VI" URL="/&lt;vilib&gt;/DAQmx/create/channels.llb/DAQmx Create Channel (AI-Acceleration-Accelerometer).vi"/>
				<Item Name="DAQmx Create Channel (CI-Two Edge Separation).vi" Type="VI" URL="/&lt;vilib&gt;/DAQmx/create/channels.llb/DAQmx Create Channel (CI-Two Edge Separation).vi"/>
				<Item Name="DAQmx Create Channel (AI-Position-RVDT).vi" Type="VI" URL="/&lt;vilib&gt;/DAQmx/create/channels.llb/DAQmx Create Channel (AI-Position-RVDT).vi"/>
				<Item Name="DAQmx Create Channel (AI-Position-LVDT).vi" Type="VI" URL="/&lt;vilib&gt;/DAQmx/create/channels.llb/DAQmx Create Channel (AI-Position-LVDT).vi"/>
				<Item Name="DAQmx Create Channel (CO-Pulse Generation-Ticks).vi" Type="VI" URL="/&lt;vilib&gt;/DAQmx/create/channels.llb/DAQmx Create Channel (CO-Pulse Generation-Ticks).vi"/>
				<Item Name="DAQmx Create Channel (CO-Pulse Generation-Time).vi" Type="VI" URL="/&lt;vilib&gt;/DAQmx/create/channels.llb/DAQmx Create Channel (CO-Pulse Generation-Time).vi"/>
				<Item Name="DAQmx Create Channel (CO-Pulse Generation-Frequency).vi" Type="VI" URL="/&lt;vilib&gt;/DAQmx/create/channels.llb/DAQmx Create Channel (CO-Pulse Generation-Frequency).vi"/>
				<Item Name="DAQmx Create Channel (AI-Frequency-Voltage).vi" Type="VI" URL="/&lt;vilib&gt;/DAQmx/create/channels.llb/DAQmx Create Channel (AI-Frequency-Voltage).vi"/>
				<Item Name="DAQmx Create Channel (AI-Temperature-Built-in Sensor).vi" Type="VI" URL="/&lt;vilib&gt;/DAQmx/create/channels.llb/DAQmx Create Channel (AI-Temperature-Built-in Sensor).vi"/>
				<Item Name="DAQmx Create Channel (AI-Strain-Strain Gage).vi" Type="VI" URL="/&lt;vilib&gt;/DAQmx/create/channels.llb/DAQmx Create Channel (AI-Strain-Strain Gage).vi"/>
				<Item Name="DAQmx Create Channel (AI-Current-Basic).vi" Type="VI" URL="/&lt;vilib&gt;/DAQmx/create/channels.llb/DAQmx Create Channel (AI-Current-Basic).vi"/>
				<Item Name="DAQmx Create Channel (CI-Semi Period).vi" Type="VI" URL="/&lt;vilib&gt;/DAQmx/create/channels.llb/DAQmx Create Channel (CI-Semi Period).vi"/>
				<Item Name="DAQmx Create Channel (CI-Pulse Width).vi" Type="VI" URL="/&lt;vilib&gt;/DAQmx/create/channels.llb/DAQmx Create Channel (CI-Pulse Width).vi"/>
				<Item Name="DAQmx Create Channel (CI-Count Edges).vi" Type="VI" URL="/&lt;vilib&gt;/DAQmx/create/channels.llb/DAQmx Create Channel (CI-Count Edges).vi"/>
				<Item Name="DAQmx Create Channel (CI-Period).vi" Type="VI" URL="/&lt;vilib&gt;/DAQmx/create/channels.llb/DAQmx Create Channel (CI-Period).vi"/>
				<Item Name="DAQmx Create Channel (CI-Frequency).vi" Type="VI" URL="/&lt;vilib&gt;/DAQmx/create/channels.llb/DAQmx Create Channel (CI-Frequency).vi"/>
				<Item Name="DAQmx Create Channel (DO-Digital Output).vi" Type="VI" URL="/&lt;vilib&gt;/DAQmx/create/channels.llb/DAQmx Create Channel (DO-Digital Output).vi"/>
				<Item Name="DAQmx Create Channel (DI-Digital Input).vi" Type="VI" URL="/&lt;vilib&gt;/DAQmx/create/channels.llb/DAQmx Create Channel (DI-Digital Input).vi"/>
				<Item Name="DAQmx Create Channel (AO-FuncGen).vi" Type="VI" URL="/&lt;vilib&gt;/DAQmx/create/channels.llb/DAQmx Create Channel (AO-FuncGen).vi"/>
				<Item Name="DAQmx Create Channel (AO-Voltage-Basic).vi" Type="VI" URL="/&lt;vilib&gt;/DAQmx/create/channels.llb/DAQmx Create Channel (AO-Voltage-Basic).vi"/>
				<Item Name="DAQmx Create Channel (AI-Temperature-Thermistor-Vex).vi" Type="VI" URL="/&lt;vilib&gt;/DAQmx/create/channels.llb/DAQmx Create Channel (AI-Temperature-Thermistor-Vex).vi"/>
				<Item Name="DAQmx Create Channel (AI-Temperature-Thermistor-Iex).vi" Type="VI" URL="/&lt;vilib&gt;/DAQmx/create/channels.llb/DAQmx Create Channel (AI-Temperature-Thermistor-Iex).vi"/>
				<Item Name="DAQmx Create Channel (AI-Temperature-RTD).vi" Type="VI" URL="/&lt;vilib&gt;/DAQmx/create/channels.llb/DAQmx Create Channel (AI-Temperature-RTD).vi"/>
				<Item Name="DAQmx Create Channel (AI-Temperature-Thermocouple).vi" Type="VI" URL="/&lt;vilib&gt;/DAQmx/create/channels.llb/DAQmx Create Channel (AI-Temperature-Thermocouple).vi"/>
				<Item Name="DAQmx Create Channel (AI-Resistance).vi" Type="VI" URL="/&lt;vilib&gt;/DAQmx/create/channels.llb/DAQmx Create Channel (AI-Resistance).vi"/>
				<Item Name="DAQmx Create Channel (AI-Voltage-Custom with Excitation).vi" Type="VI" URL="/&lt;vilib&gt;/DAQmx/create/channels.llb/DAQmx Create Channel (AI-Voltage-Custom with Excitation).vi"/>
				<Item Name="DAQmx Create Virtual Channel.vi" Type="VI" URL="/&lt;vilib&gt;/DAQmx/create/channels.llb/DAQmx Create Virtual Channel.vi"/>
				<Item Name="DAQmx Create Task.vi" Type="VI" URL="/&lt;vilib&gt;/DAQmx/create/task.llb/DAQmx Create Task.vi"/>
				<Item Name="Get File Extension.vi" Type="VI" URL="/&lt;vilib&gt;/Utility/libraryn.llb/Get File Extension.vi"/>
				<Item Name="DAQmx Create Channel (CI-Duty Cycle).vi" Type="VI" URL="/&lt;vilib&gt;/DAQmx/create/channels.llb/DAQmx Create Channel (CI-Duty Cycle).vi"/>
				<Item Name="DAQmx Create Channel (CI-Velocity-Angular).vi" Type="VI" URL="/&lt;vilib&gt;/DAQmx/create/channels.llb/DAQmx Create Channel (CI-Velocity-Angular).vi"/>
				<Item Name="DAQmx Create Channel (CI-Velocity-Linear).vi" Type="VI" URL="/&lt;vilib&gt;/DAQmx/create/channels.llb/DAQmx Create Channel (CI-Velocity-Linear).vi"/>
				<Item Name="DAQmx Read (Counter 1D DBL NChan 1Samp).vi" Type="VI" URL="/&lt;vilib&gt;/DAQmx/read.llb/DAQmx Read (Counter 1D DBL NChan 1Samp).vi"/>
				<Item Name="DAQmx Read (Counter 1D U32 NChan 1Samp).vi" Type="VI" URL="/&lt;vilib&gt;/DAQmx/read.llb/DAQmx Read (Counter 1D U32 NChan 1Samp).vi"/>
				<Item Name="DAQmx Read (Counter 2D DBL NChan NSamp).vi" Type="VI" URL="/&lt;vilib&gt;/DAQmx/read.llb/DAQmx Read (Counter 2D DBL NChan NSamp).vi"/>
				<Item Name="DAQmx Read (Counter 2D U32 NChan NSamp).vi" Type="VI" URL="/&lt;vilib&gt;/DAQmx/read.llb/DAQmx Read (Counter 2D U32 NChan NSamp).vi"/>
				<Item Name="General Error Handler Core CORE.vi" Type="VI" URL="/&lt;vilib&gt;/Utility/error.llb/General Error Handler Core CORE.vi"/>
				<Item Name="LVRectTypeDef.ctl" Type="VI" URL="/&lt;vilib&gt;/Utility/miscctls.llb/LVRectTypeDef.ctl"/>
				<Item Name="DAQmx Write (Digital Bool 1Line 1Point).vi" Type="VI" URL="/&lt;vilib&gt;/DAQmx/write.llb/DAQmx Write (Digital Bool 1Line 1Point).vi"/>
				<Item Name="DAQmx Write (Counter 1D Time 1Chan NSamp).vi" Type="VI" URL="/&lt;vilib&gt;/DAQmx/write.llb/DAQmx Write (Counter 1D Time 1Chan NSamp).vi"/>
				<Item Name="DAQmx Write (Counter 1D Ticks 1Chan NSamp).vi" Type="VI" URL="/&lt;vilib&gt;/DAQmx/write.llb/DAQmx Write (Counter 1D Ticks 1Chan NSamp).vi"/>
				<Item Name="DAQmx Write (Counter 1D Frequency 1Chan NSamp).vi" Type="VI" URL="/&lt;vilib&gt;/DAQmx/write.llb/DAQmx Write (Counter 1D Frequency 1Chan NSamp).vi"/>
				<Item Name="DAQmx Write (Digital 2D U16 NChan NSamp).vi" Type="VI" URL="/&lt;vilib&gt;/DAQmx/write.llb/DAQmx Write (Digital 2D U16 NChan NSamp).vi"/>
				<Item Name="DAQmx Write (Digital 1D U16 NChan 1Samp).vi" Type="VI" URL="/&lt;vilib&gt;/DAQmx/write.llb/DAQmx Write (Digital 1D U16 NChan 1Samp).vi"/>
				<Item Name="DAQmx Write (Digital 1D U16 1Chan NSamp).vi" Type="VI" URL="/&lt;vilib&gt;/DAQmx/write.llb/DAQmx Write (Digital 1D U16 1Chan NSamp).vi"/>
				<Item Name="DAQmx Write (Digital U16 1Chan 1Samp).vi" Type="VI" URL="/&lt;vilib&gt;/DAQmx/write.llb/DAQmx Write (Digital U16 1Chan 1Samp).vi"/>
				<Item Name="DAQmx Write (Analog 2D I32 NChan NSamp).vi" Type="VI" URL="/&lt;vilib&gt;/DAQmx/write.llb/DAQmx Write (Analog 2D I32 NChan NSamp).vi"/>
				<Item Name="DAQmx Write (Counter 1DTicks NChan 1Samp).vi" Type="VI" URL="/&lt;vilib&gt;/DAQmx/write.llb/DAQmx Write (Counter 1DTicks NChan 1Samp).vi"/>
				<Item Name="DAQmx Write (Counter 1D Time NChan 1Samp).vi" Type="VI" URL="/&lt;vilib&gt;/DAQmx/write.llb/DAQmx Write (Counter 1D Time NChan 1Samp).vi"/>
				<Item Name="DAQmx Write (Counter 1D Frequency NChan 1Samp).vi" Type="VI" URL="/&lt;vilib&gt;/DAQmx/write.llb/DAQmx Write (Counter 1D Frequency NChan 1Samp).vi"/>
				<Item Name="DAQmx Write (Counter Time 1Chan 1Samp).vi" Type="VI" URL="/&lt;vilib&gt;/DAQmx/write.llb/DAQmx Write (Counter Time 1Chan 1Samp).vi"/>
				<Item Name="DAQmx Write (Counter Ticks 1Chan 1Samp).vi" Type="VI" URL="/&lt;vilib&gt;/DAQmx/write.llb/DAQmx Write (Counter Ticks 1Chan 1Samp).vi"/>
				<Item Name="DAQmx Write (Counter Frequency 1Chan 1Samp).vi" Type="VI" URL="/&lt;vilib&gt;/DAQmx/write.llb/DAQmx Write (Counter Frequency 1Chan 1Samp).vi"/>
				<Item Name="DAQmx Write (Analog 2D U16 NChan NSamp).vi" Type="VI" URL="/&lt;vilib&gt;/DAQmx/write.llb/DAQmx Write (Analog 2D U16 NChan NSamp).vi"/>
				<Item Name="DAQmx Write (Analog 2D I16 NChan NSamp).vi" Type="VI" URL="/&lt;vilib&gt;/DAQmx/write.llb/DAQmx Write (Analog 2D I16 NChan NSamp).vi"/>
				<Item Name="DAQmx Write (Digital 1D Bool NChan 1Samp 1Line).vi" Type="VI" URL="/&lt;vilib&gt;/DAQmx/write.llb/DAQmx Write (Digital 1D Bool NChan 1Samp 1Line).vi"/>
				<Item Name="DAQmx Write (Digital 2D Bool NChan 1Samp NLine).vi" Type="VI" URL="/&lt;vilib&gt;/DAQmx/write.llb/DAQmx Write (Digital 2D Bool NChan 1Samp NLine).vi"/>
				<Item Name="DAQmx Write (Digital 1D U8 NChan 1Samp).vi" Type="VI" URL="/&lt;vilib&gt;/DAQmx/write.llb/DAQmx Write (Digital 1D U8 NChan 1Samp).vi"/>
				<Item Name="DAQmx Write (Digital 1D U32 NChan 1Samp).vi" Type="VI" URL="/&lt;vilib&gt;/DAQmx/write.llb/DAQmx Write (Digital 1D U32 NChan 1Samp).vi"/>
				<Item Name="DAQmx Write (Digital U32 1Chan 1Samp).vi" Type="VI" URL="/&lt;vilib&gt;/DAQmx/write.llb/DAQmx Write (Digital U32 1Chan 1Samp).vi"/>
				<Item Name="DAQmx Write (Digital U8 1Chan 1Samp).vi" Type="VI" URL="/&lt;vilib&gt;/DAQmx/write.llb/DAQmx Write (Digital U8 1Chan 1Samp).vi"/>
				<Item Name="DTbl Digital Size.vi" Type="VI" URL="/&lt;vilib&gt;/Waveform/DTblOps.llb/DTbl Digital Size.vi"/>
				<Item Name="DTbl Uncompress Digital.vi" Type="VI" URL="/&lt;vilib&gt;/Waveform/DTblOps.llb/DTbl Uncompress Digital.vi"/>
				<Item Name="DWDT Uncompress Digital.vi" Type="VI" URL="/&lt;vilib&gt;/Waveform/DWDTOps.llb/DWDT Uncompress Digital.vi"/>
				<Item Name="DAQmx Write (Digital 1D Wfm NChan NSamp).vi" Type="VI" URL="/&lt;vilib&gt;/DAQmx/write.llb/DAQmx Write (Digital 1D Wfm NChan NSamp).vi"/>
				<Item Name="DAQmx Write (Analog 1D Wfm NChan NSamp).vi" Type="VI" URL="/&lt;vilib&gt;/DAQmx/write.llb/DAQmx Write (Analog 1D Wfm NChan NSamp).vi"/>
				<Item Name="DAQmx Write (Digital Wfm 1Chan 1Samp).vi" Type="VI" URL="/&lt;vilib&gt;/DAQmx/write.llb/DAQmx Write (Digital Wfm 1Chan 1Samp).vi"/>
				<Item Name="DAQmx Write (Digital 1D Wfm NChan 1Samp).vi" Type="VI" URL="/&lt;vilib&gt;/DAQmx/write.llb/DAQmx Write (Digital 1D Wfm NChan 1Samp).vi"/>
				<Item Name="DAQmx Write (Raw 1D U8).vi" Type="VI" URL="/&lt;vilib&gt;/DAQmx/write.llb/DAQmx Write (Raw 1D U8).vi"/>
				<Item Name="DAQmx Write (Raw 1D U32).vi" Type="VI" URL="/&lt;vilib&gt;/DAQmx/write.llb/DAQmx Write (Raw 1D U32).vi"/>
				<Item Name="DAQmx Write (Raw 1D U16).vi" Type="VI" URL="/&lt;vilib&gt;/DAQmx/write.llb/DAQmx Write (Raw 1D U16).vi"/>
				<Item Name="DAQmx Write (Raw 1D I8).vi" Type="VI" URL="/&lt;vilib&gt;/DAQmx/write.llb/DAQmx Write (Raw 1D I8).vi"/>
				<Item Name="DAQmx Write (Raw 1D I32).vi" Type="VI" URL="/&lt;vilib&gt;/DAQmx/write.llb/DAQmx Write (Raw 1D I32).vi"/>
				<Item Name="DAQmx Write (Raw 1D I16).vi" Type="VI" URL="/&lt;vilib&gt;/DAQmx/write.llb/DAQmx Write (Raw 1D I16).vi"/>
				<Item Name="DAQmx Write (Digital Wfm 1Chan NSamp).vi" Type="VI" URL="/&lt;vilib&gt;/DAQmx/write.llb/DAQmx Write (Digital Wfm 1Chan NSamp).vi"/>
				<Item Name="DAQmx Write (Digital 1D U8 1Chan NSamp).vi" Type="VI" URL="/&lt;vilib&gt;/DAQmx/write.llb/DAQmx Write (Digital 1D U8 1Chan NSamp).vi"/>
				<Item Name="DAQmx Write (Digital 1D U32 1Chan NSamp).vi" Type="VI" URL="/&lt;vilib&gt;/DAQmx/write.llb/DAQmx Write (Digital 1D U32 1Chan NSamp).vi"/>
				<Item Name="DAQmx Write (Digital 1D Bool 1Chan 1Samp).vi" Type="VI" URL="/&lt;vilib&gt;/DAQmx/write.llb/DAQmx Write (Digital 1D Bool 1Chan 1Samp).vi"/>
				<Item Name="DAQmx Write (Digital 2D U8 NChan NSamp).vi" Type="VI" URL="/&lt;vilib&gt;/DAQmx/write.llb/DAQmx Write (Digital 2D U8 NChan NSamp).vi"/>
				<Item Name="DAQmx Write (Digital 2D U32 NChan NSamp).vi" Type="VI" URL="/&lt;vilib&gt;/DAQmx/write.llb/DAQmx Write (Digital 2D U32 NChan NSamp).vi"/>
				<Item Name="DAQmx Write (Analog Wfm 1Chan NSamp).vi" Type="VI" URL="/&lt;vilib&gt;/DAQmx/write.llb/DAQmx Write (Analog Wfm 1Chan NSamp).vi"/>
				<Item Name="DAQmx Write (Analog Wfm 1Chan 1Samp).vi" Type="VI" URL="/&lt;vilib&gt;/DAQmx/write.llb/DAQmx Write (Analog Wfm 1Chan 1Samp).vi"/>
				<Item Name="DAQmx Write (Analog DBL 1Chan 1Samp).vi" Type="VI" URL="/&lt;vilib&gt;/DAQmx/write.llb/DAQmx Write (Analog DBL 1Chan 1Samp).vi"/>
				<Item Name="DAQmx Write (Analog 2D DBL NChan NSamp).vi" Type="VI" URL="/&lt;vilib&gt;/DAQmx/write.llb/DAQmx Write (Analog 2D DBL NChan NSamp).vi"/>
				<Item Name="DAQmx Write (Analog 1D Wfm NChan 1Samp).vi" Type="VI" URL="/&lt;vilib&gt;/DAQmx/write.llb/DAQmx Write (Analog 1D Wfm NChan 1Samp).vi"/>
				<Item Name="DAQmx Write (Analog 1D DBL NChan 1Samp).vi" Type="VI" URL="/&lt;vilib&gt;/DAQmx/write.llb/DAQmx Write (Analog 1D DBL NChan 1Samp).vi"/>
				<Item Name="DAQmx Write (Analog 1D DBL 1Chan NSamp).vi" Type="VI" URL="/&lt;vilib&gt;/DAQmx/write.llb/DAQmx Write (Analog 1D DBL 1Chan NSamp).vi"/>
				<Item Name="DAQmx Write.vi" Type="VI" URL="/&lt;vilib&gt;/DAQmx/write.llb/DAQmx Write.vi"/>
				<Item Name="DAQmx Trigger.vi" Type="VI" URL="/&lt;vilib&gt;/DAQmx/configure/trigger.llb/DAQmx Trigger.vi"/>
				<Item Name="DAQmx Start Trigger (None).vi" Type="VI" URL="/&lt;vilib&gt;/DAQmx/configure/trigger.llb/DAQmx Start Trigger (None).vi"/>
				<Item Name="DAQmx Start Trigger (Digital Edge).vi" Type="VI" URL="/&lt;vilib&gt;/DAQmx/configure/trigger.llb/DAQmx Start Trigger (Digital Edge).vi"/>
				<Item Name="DAQmx Start Trigger (Analog Edge).vi" Type="VI" URL="/&lt;vilib&gt;/DAQmx/configure/trigger.llb/DAQmx Start Trigger (Analog Edge).vi"/>
				<Item Name="DAQmx Reference Trigger (Analog Edge).vi" Type="VI" URL="/&lt;vilib&gt;/DAQmx/configure/trigger.llb/DAQmx Reference Trigger (Analog Edge).vi"/>
				<Item Name="DAQmx Advance Trigger (Digital Edge).vi" Type="VI" URL="/&lt;vilib&gt;/DAQmx/configure/trigger.llb/DAQmx Advance Trigger (Digital Edge).vi"/>
				<Item Name="DAQmx Reference Trigger (None).vi" Type="VI" URL="/&lt;vilib&gt;/DAQmx/configure/trigger.llb/DAQmx Reference Trigger (None).vi"/>
				<Item Name="DAQmx Reference Trigger (Digital Edge).vi" Type="VI" URL="/&lt;vilib&gt;/DAQmx/configure/trigger.llb/DAQmx Reference Trigger (Digital Edge).vi"/>
				<Item Name="DAQmx Start Trigger (Analog Window).vi" Type="VI" URL="/&lt;vilib&gt;/DAQmx/configure/trigger.llb/DAQmx Start Trigger (Analog Window).vi"/>
				<Item Name="DAQmx Reference Trigger (Analog Window).vi" Type="VI" URL="/&lt;vilib&gt;/DAQmx/configure/trigger.llb/DAQmx Reference Trigger (Analog Window).vi"/>
				<Item Name="DAQmx Advance Trigger (None).vi" Type="VI" URL="/&lt;vilib&gt;/DAQmx/configure/trigger.llb/DAQmx Advance Trigger (None).vi"/>
				<Item Name="DAQmx Reference Trigger (Digital Pattern).vi" Type="VI" URL="/&lt;vilib&gt;/DAQmx/configure/trigger.llb/DAQmx Reference Trigger (Digital Pattern).vi"/>
				<Item Name="DAQmx Start Trigger (Digital Pattern).vi" Type="VI" URL="/&lt;vilib&gt;/DAQmx/configure/trigger.llb/DAQmx Start Trigger (Digital Pattern).vi"/>
				<Item Name="DAQmx Export Signal.vi" Type="VI" URL="/&lt;vilib&gt;/DAQmx/configure/events/hardwareSignals.llb/DAQmx Export Signal.vi"/>
				<Item Name="DAQmx Export Signal (Most Signals).vi" Type="VI" URL="/&lt;vilib&gt;/DAQmx/configure/events/hardwareSignals.llb/DAQmx Export Signal (Most Signals).vi"/>
				<Item Name="NI_MABase.lvlib" Type="Library" URL="/&lt;vilib&gt;/measure/NI_MABase.lvlib"/>
				<Item Name="sub Dynamic To Waveform Array.vi" Type="VI" URL="/&lt;vilib&gt;/DAQmx/miscellaneous.llb/sub Dynamic To Waveform Array.vi"/>
				<Item Name="Convert DDT to 1DWfm.vi" Type="VI" URL="/&lt;vilib&gt;/DAQmx/miscellaneous.llb/Convert DDT to 1DWfm.vi"/>
				<Item Name="DAQmx Wait Until Done.vi" Type="VI" URL="/&lt;vilib&gt;/DAQmx/configure/task.llb/DAQmx Wait Until Done.vi"/>
				<Item Name="Dynamic To Waveform Array.vi" Type="VI" URL="/&lt;vilib&gt;/express/express shared/transition.llb/Dynamic To Waveform Array.vi"/>
				<Item Name="Check for Equality.vi" Type="VI" URL="/&lt;vilib&gt;/Waveform/WDTOps.llb/Check for Equality.vi"/>
				<Item Name="DU64_U32SubtractWithBorrow.vi" Type="VI" URL="/&lt;vilib&gt;/Waveform/TSOps.llb/DU64_U32SubtractWithBorrow.vi"/>
				<Item Name="I128 Timestamp.ctl" Type="VI" URL="/&lt;vilib&gt;/Waveform/TSOps.llb/I128 Timestamp.ctl"/>
				<Item Name="Timestamp Subtract.vi" Type="VI" URL="/&lt;vilib&gt;/Waveform/TSOps.llb/Timestamp Subtract.vi"/>
				<Item Name="NI_MAPro.lvlib" Type="Library" URL="/&lt;vilib&gt;/measure/NI_MAPro.lvlib"/>
				<Item Name="ex_WaveformAttribs.ctl" Type="VI" URL="/&lt;vilib&gt;/express/express shared/transition.llb/ex_WaveformAttribs.ctl"/>
				<Item Name="ex_GetAllExpressAttribs.vi" Type="VI" URL="/&lt;vilib&gt;/express/express shared/transition.llb/ex_GetAllExpressAttribs.vi"/>
				<Item Name="Express Waveform Components.vi" Type="VI" URL="/&lt;vilib&gt;/express/express shared/transition.llb/Express Waveform Components.vi"/>
				<Item Name="ex_SmoothingDesign.vi" Type="VI" URL="/&lt;vilib&gt;/express/express analysis/FilterBlock.llb/ex_SmoothingDesign.vi"/>
				<Item Name="ex_CorrectErrorChain.vi" Type="VI" URL="/&lt;vilib&gt;/express/express shared/ex_CorrectErrorChain.vi"/>
				<Item Name="ex_Modify Signal Name.vi" Type="VI" URL="/&lt;vilib&gt;/express/express shared/ex_Modify Signal Name.vi"/>
				<Item Name="ex_Modify Signals Names.vi" Type="VI" URL="/&lt;vilib&gt;/express/express shared/ex_Modify Signals Names.vi"/>
				<Item Name="subFilter.vi" Type="VI" URL="/&lt;vilib&gt;/express/express analysis/FilterBlock.llb/subFilter.vi"/>
				<Item Name="DAQmx Create Channel (AI-Acceleration-4 Wire DC Voltage).vi" Type="VI" URL="/&lt;vilib&gt;/DAQmx/create/channels.llb/DAQmx Create Channel (AI-Acceleration-4 Wire DC Voltage).vi"/>
				<Item Name="DAQmx Create Channel (AI-Acceleration-Charge).vi" Type="VI" URL="/&lt;vilib&gt;/DAQmx/create/channels.llb/DAQmx Create Channel (AI-Acceleration-Charge).vi"/>
				<Item Name="DAQmx Create Channel (AI-Charge).vi" Type="VI" URL="/&lt;vilib&gt;/DAQmx/create/channels.llb/DAQmx Create Channel (AI-Charge).vi"/>
				<Item Name="DAQmx Start Trigger (Time).vi" Type="VI" URL="/&lt;vilib&gt;/DAQmx/configure/trigger.llb/DAQmx Start Trigger (Time).vi"/>
				<Item Name="DAQmx Start Trigger (Analog Multi Edge).vi" Type="VI" URL="/&lt;vilib&gt;/DAQmx/configure/trigger.llb/DAQmx Start Trigger (Analog Multi Edge).vi"/>
				<Item Name="DAQmx Reference Trigger (Analog Multi Edge).vi" Type="VI" URL="/&lt;vilib&gt;/DAQmx/configure/trigger.llb/DAQmx Reference Trigger (Analog Multi Edge).vi"/>
				<Item Name="DAQmx Read (Analog Wfm 1Chan NSamp Duration).vi" Type="VI" URL="/&lt;vilib&gt;/DAQmx/read.llb/DAQmx Read (Analog Wfm 1Chan NSamp Duration).vi"/>
				<Item Name="DAQmx Read (Analog 1D Wfm NChan NSamp Duration).vi" Type="VI" URL="/&lt;vilib&gt;/DAQmx/read.llb/DAQmx Read (Analog 1D Wfm NChan NSamp Duration).vi"/>
				<Item Name="DAQmx Read (Digital Wfm 1Chan NSamp Duration).vi" Type="VI" URL="/&lt;vilib&gt;/DAQmx/read.llb/DAQmx Read (Digital Wfm 1Chan NSamp Duration).vi"/>
				<Item Name="DAQmx Read (Digital 1D Wfm NChan NSamp Duration).vi" Type="VI" URL="/&lt;vilib&gt;/DAQmx/read.llb/DAQmx Read (Digital 1D Wfm NChan NSamp Duration).vi"/>
			</Item>
			<Item Name="lvanlys.dll" Type="Document" URL="/&lt;resource&gt;/lvanlys.dll"/>
			<Item Name="nilvaiu.dll" Type="Document" URL="nilvaiu.dll">
				<Property Name="NI.PreserveRelativePath" Type="Bool">true</Property>
			</Item>
		</Item>
		<Item Name="Build Specifications" Type="Build">
			<Item Name="Continuous Measurement and Logging (NI-DAQmx)" Type="EXE">
				<Property Name="App_copyErrors" Type="Bool">true</Property>
				<Property Name="App_INI_aliasGUID" Type="Str">{F9752556-B5F3-4F2F-A3A7-B7C3E931318E}</Property>
				<Property Name="App_INI_GUID" Type="Str">{842B0EB8-E0F3-4463-9AE0-71DFD7EE5857}</Property>
				<Property Name="App_serverConfig.httpPort" Type="Int">8002</Property>
				<Property Name="Bld_buildCacheID" Type="Str">{B71B40AD-A554-4390-B7EF-90894CE397AF}</Property>
				<Property Name="Bld_buildSpecName" Type="Str">Continuous Measurement and Logging (NI-DAQmx)</Property>
				<Property Name="Bld_excludeLibraryItems" Type="Bool">true</Property>
				<Property Name="Bld_excludePolymorphicVIs" Type="Bool">true</Property>
				<Property Name="Bld_localDestDir" Type="Path">../builds/NI_AB_PROJECTNAME/Continuous Measurement And Logging (NI-DAQmx)</Property>
				<Property Name="Bld_localDestDirType" Type="Str">relativeToCommon</Property>
				<Property Name="Bld_modifyLibraryFile" Type="Bool">true</Property>
				<Property Name="Bld_previewCacheID" Type="Str">{B1B2A711-D696-4C82-A956-2E5555B6D5C4}</Property>
				<Property Name="Bld_version.major" Type="Int">1</Property>
				<Property Name="Destination[0].destName" Type="Str">Main.exe</Property>
				<Property Name="Destination[0].path" Type="Path">../builds/NI_AB_PROJECTNAME/Continuous Measurement And Logging (NI-DAQmx)/Main.exe</Property>
				<Property Name="Destination[0].preserveHierarchy" Type="Bool">true</Property>
				<Property Name="Destination[0].type" Type="Str">App</Property>
				<Property Name="Destination[1].destName" Type="Str">Support Directory</Property>
				<Property Name="Destination[1].path" Type="Path">../builds/NI_AB_PROJECTNAME/Continuous Measurement And Logging (NI-DAQmx)</Property>
				<Property Name="DestinationCount" Type="Int">2</Property>
				<Property Name="Source[0].itemID" Type="Str">{B32B880D-D36E-428F-B3AE-8E0764B0FF81}</Property>
				<Property Name="Source[0].type" Type="Str">Container</Property>
				<Property Name="Source[1].destinationIndex" Type="Int">0</Property>
				<Property Name="Source[1].itemID" Type="Ref">/My Computer/Main.vi</Property>
				<Property Name="Source[1].sourceInclusion" Type="Str">TopLevel</Property>
				<Property Name="Source[1].type" Type="Str">VI</Property>
				<Property Name="Source[2].destinationIndex" Type="Int">0</Property>
				<Property Name="Source[2].itemID" Type="Ref">/My Computer/Settings.xml</Property>
				<Property Name="Source[2].sourceInclusion" Type="Str">Include</Property>
				<Property Name="SourceCount" Type="Int">3</Property>
				<Property Name="TgtF_fileDescription" Type="Str">Continuous Measurement and Logging (NI-DAQmx)</Property>
				<Property Name="TgtF_internalName" Type="Str">Continuous Measurement and Logging (NI-DAQmx)</Property>
				<Property Name="TgtF_legalCopyright" Type="Str">Copyright © 2012 </Property>
				<Property Name="TgtF_productName" Type="Str">Continuous Measurement and Logging (NI-DAQmx)</Property>
				<Property Name="TgtF_targetfileGUID" Type="Str">{76FD73CC-C26C-4C57-8E1F-07C587D6546E}</Property>
				<Property Name="TgtF_targetfileName" Type="Str">Main.exe</Property>
			</Item>
			<Item Name="Main" Type="EXE">
				<Property Name="App_copyErrors" Type="Bool">true</Property>
				<Property Name="App_INI_aliasGUID" Type="Str">{D3E360DF-2FA0-4FB1-A503-7029AFD2B0FE}</Property>
				<Property Name="App_INI_GUID" Type="Str">{6F50C723-324D-44EB-B646-8E1D6BB567F0}</Property>
				<Property Name="App_serverConfig.httpPort" Type="Int">8002</Property>
				<Property Name="Bld_autoIncrement" Type="Bool">true</Property>
				<Property Name="Bld_buildCacheID" Type="Str">{83EB086B-34AF-4215-9395-69C9FAF5812C}</Property>
				<Property Name="Bld_buildSpecName" Type="Str">Main</Property>
				<Property Name="Bld_excludeInlineSubVIs" Type="Bool">true</Property>
				<Property Name="Bld_excludeLibraryItems" Type="Bool">true</Property>
				<Property Name="Bld_excludePolymorphicVIs" Type="Bool">true</Property>
				<Property Name="Bld_localDestDir" Type="Path">../builds/NI_AB_PROJECTNAME/Main</Property>
				<Property Name="Bld_localDestDirType" Type="Str">relativeToCommon</Property>
				<Property Name="Bld_modifyLibraryFile" Type="Bool">true</Property>
				<Property Name="Bld_previewCacheID" Type="Str">{9880ECDB-E550-49E7-90EE-3173C9959A5C}</Property>
				<Property Name="Bld_version.major" Type="Int">1</Property>
				<Property Name="Destination[0].destName" Type="Str">MEADAQ.exe</Property>
				<Property Name="Destination[0].path" Type="Path">../builds/NI_AB_PROJECTNAME/Main/MEADAQ.exe</Property>
				<Property Name="Destination[0].preserveHierarchy" Type="Bool">true</Property>
				<Property Name="Destination[0].type" Type="Str">App</Property>
				<Property Name="Destination[1].destName" Type="Str">Support Directory</Property>
				<Property Name="Destination[1].path" Type="Path">../builds/NI_AB_PROJECTNAME/Main/data</Property>
				<Property Name="DestinationCount" Type="Int">2</Property>
				<Property Name="Source[0].itemID" Type="Str">{8F18B676-2993-4A2A-A10B-46DF2E35E5A0}</Property>
				<Property Name="Source[0].type" Type="Str">Container</Property>
				<Property Name="Source[1].destinationIndex" Type="Int">0</Property>
				<Property Name="Source[1].itemID" Type="Ref">/My Computer/Main.vi</Property>
				<Property Name="Source[1].sourceInclusion" Type="Str">TopLevel</Property>
				<Property Name="Source[1].type" Type="Str">VI</Property>
				<Property Name="SourceCount" Type="Int">2</Property>
				<Property Name="TgtF_companyName" Type="Str">University of Auckland</Property>
				<Property Name="TgtF_fileDescription" Type="Str">Main</Property>
				<Property Name="TgtF_internalName" Type="Str">Main</Property>
				<Property Name="TgtF_legalCopyright" Type="Str">Copyright © 2019 University of Auckland</Property>
				<Property Name="TgtF_productName" Type="Str">Main</Property>
				<Property Name="TgtF_targetfileGUID" Type="Str">{1E60BB0A-40E8-40CD-B718-5781156F43E2}</Property>
				<Property Name="TgtF_targetfileName" Type="Str">MEADAQ.exe</Property>
				<Property Name="TgtF_versionIndependent" Type="Bool">true</Property>
			</Item>
		</Item>
	</Item>
</Project>
