# Supplementary material for: A simultaneous optical and electrical in-vitro neuronal recording system to evaluate microelectrode performance
Source: PLoS One. 2020 Aug 20;15(8):e0237709. doi: 10.1371/journal.pone.0237709 (PMC7440637; doi:10.1371/journal.pone.0237709)
Supplement: S2 File — (ZIP) [file pone.0237709.s002.zip › MEA DAQ/MEA DAQ/Settings.xml]

<?xml version='1.0' standalone='yes' ?>
<LVData xmlns="http://www.ni.com/LVData">
<Version>19.0.1f1</Version>
<Cluster>
<Name>Settings in</Name>
<NumElts>2</NumElts>
<Cluster>
<Name>Hardware Configuration</Name>
<NumElts>9</NumElts>
<DAQChannel>
<Name>DAQmx Channel - 1</Name>
<Val>Dev1/ai0:7</Val>
</DAQChannel>
<DBL>
<Name>Max Input</Name>
<Val>5.00000000000000</Val>
</DBL>
<DBL>
<Name>Min Input</Name>
<Val>0.00000000000000</Val>
</DBL>
<DBL>
<Name>Sample Rate</Name>
<Val>20000.00000000000000</Val>
</DBL>
<Refnum>
<Name>DAQmx Task</Name>
<RefKind>Generic Tag</RefKind>
<RefType>NIDAQ</RefType>
<Val></Val>
</Refnum>
<Boolean>
<Name>No. of DAQ</Name>
<Val>1</Val>
</Boolean>
<Refnum>
<Name>DAQmx Task 2</Name>
<RefKind>Generic Tag</RefKind>
<RefType>NIDAQ</RefType>
<Val></Val>
</Refnum>
<Refnum>
<Name>DAQmx Task 3</Name>
<RefKind>Generic Tag</RefKind>
<RefType>NIDAQ</RefType>
<Val></Val>
</Refnum>
<DAQChannel>
<Name>Device 2 Channels</Name>
<Val>Dev2/ai0:7</Val>
</DAQChannel>
</Cluster>
<Cluster>
<Name>Logging Configuration</Name>
<NumElts>9</NumElts>
<Path>
<Name>Log File Base Path</Name>
<Val>C:\Users\zaqr001\Desktop\DAQ\test.tdms</Val>
</Path>
<Refnum>
<Name>TDMS File Reference</Name>
<RefKind>TDMS File</RefKind>
<Val>0x00000000</Val>
</Refnum>
<U32>
<Name>Samples to Save</Name>
<Val>20000</Val>
</U32>
<U32>
<Name>Trigger - Time</Name>
<Val>0</Val>
</U32>
<DBL>
<Name>Trigger - Threshold</Name>
<Val>0.00000000000000</Val>
</DBL>
<U32>
<Name>Trigger - Channel</Name>
<Val>0</Val>
</U32>
<Boolean>
<Name>Enable Time Trigger</Name>
<Val>1</Val>
</Boolean>
<Boolean>
<Name>Enable Threshold Trigger</Name>
<Val>0</Val>
</Boolean>
<Boolean>
<Name>Always Log</Name>
<Val>0</Val>
</Boolean>
</Cluster>
</Cluster>
</LVData>
