# Supplementary material for: A simultaneous optical and electrical in-vitro neuronal recording system to evaluate microelectrode performance
Source: PLoS One. 2020 Aug 20;15(8):e0237709. doi: 10.1371/journal.pone.0237709 (PMC7440637; doi:10.1371/journal.pone.0237709)
Supplement: S2 File — (ZIP) [file pone.0237709.s002.zip › MEA DAQ/MEA DAQ/Settings/Settings.lvlib]

<?xml version='1.0' encoding='UTF-8'?>
<Library LVVersion="19008000">
	<Property Name="NI.Lib.Icon" Type="Bin">'1#!!!!!!!)!"1!&amp;!!!-!%!!!@````]!!!!"!!%!!!*F!!!*Q(C=\&gt;5R&lt;BJ"&amp;-&lt;R&lt;[U5,M-.,&amp;L+FS,J5OQ*)H'&amp;6\EH2;2MS28?&amp;&lt;A"YAJ0O1&amp;8I,4=4@YTD#'+)$3REM+T(BO_G8HT9X&gt;:3[X&gt;3_^5&lt;L7HWB9U8C`/\?H9TO.FO^W70Y[@;VZ:8YYO82RH`U5Z$6]9&lt;X-9,;I&lt;8&amp;J@[I27J6T9`VCZ43L8RR@FWO&gt;\E@UW@K0JL&lt;WV@^OGGT@JK^_T1`X?VC^OUI0O&gt;+P@::5E4`)E4`)E4`)A$`)A$`)A$X)H&gt;X)H&gt;X)H&gt;X)D.X)D.X)D.`*WE)N=Z#+(F'S?&lt;*1541IEE[%I_:6Y%E`C34S]6?**0)EH]31?JCDR**\%EXA3$]O5?"*0YEE]C9&gt;34:,N)-?4?#CPQ".Y!E`A#4RMK=!4!),.AM*"%2A+"I-8A3@Q""Z?+P!%HM!4?!)0QQI]A3@Q"*\!QZ*W6K*J[E'/BT*S0)\(]4A?RU.J/2\(YXA=D_.B/TE?R_-AH!W&gt;YB$E,()G/']=D_0BDRS0YX%]DM@R-.3OE,=T5T8V)-&gt;D?!S0Y4%]BI=3-DS'R`!9(M.$72E?QW.Y$)`B93M:(M.D?!S)M3H&lt;SSBG,$1G'9(BY;@&gt;,&gt;;O5D3*N50K.[`[4;F_M[H@2/IXB`J&amp;6\_9[B&gt;*`?3LHV4VE[6_%N1`H$J;(;/_C@LC/F%(@O`J/`K'PK;P[%P[3*`4:X8J8ZZY/"SUX__VW_WUW7SU8K_V7KWU8#YVDK0G]\FGM^HJ-@$!=8IA(*^,UU=.UT@[^_&gt;B_HI`4"`?$^0&gt;YT"^_D*-YQ`[:\K'6`J@_B]]'X7H8_NSDHY#&lt;&lt;LD(1!!!!!</Property>
	<Property Name="NI.Lib.SourceVersion" Type="Int">419463168</Property>
	<Property Name="NI.Lib.Version" Type="Str">1.0.0.0</Property>
	<Property Name="NI.LV.All.SourceOnly" Type="Bool">false</Property>
	<Property Name="NI_IconEditor" Type="Str">49 49 48 48 56 48 50 57 13 0 0 0 0 1 23 21 76 111 97 100 32 38 32 85 110 108 111 97 100 46 108 118 99 108 97 115 115 0 0 1 0 0 0 0 0 9 0 0 13 46 1 100 1 100 80 84 72 48 0 0 0 4 0 0 0 0 0 0 0 0 0 0 0 1 0 0 0 1 15 13 76 97 121 101 114 46 108 118 99 108 97 115 115 0 0 1 0 0 0 0 0 7 0 0 12 194 0 0 0 0 0 0 0 0 0 0 12 158 0 40 0 0 12 152 0 0 12 0 0 0 0 0 0 32 0 32 0 24 0 0 0 0 0 255 255 255 0 0 0 0 0 0 0 0 0 0 0 0 0 0 0 0 0 0 0 0 0 0 0 0 0 0 0 0 0 0 0 0 0 0 0 0 0 0 0 0 0 0 0 0 0 0 0 0 0 0 0 0 0 0 0 0 0 0 0 0 0 0 0 0 0 0 0 0 0 0 0 0 0 0 0 0 0 0 0 0 0 0 0 0 0 0 0 0 0 0 0 0 0 0 0 0 0 0 0 0 0 218 218 218 218 218 218 218 218 218 218 218 218 218 218 218 216 216 216 216 216 216 216 216 216 216 216 216 0 0 0 0 0 0 0 0 0 216 216 216 216 216 216 216 216 216 216 216 216 216 216 216 216 216 216 216 216 216 216 216 216 216 216 216 216 216 216 216 216 216 218 218 218 218 218 218 218 218 218 218 218 218 218 218 218 218 218 218 218 218 218 0 0 0 0 0 0 218 218 218 218 218 218 218 218 218 218 218 218 218 218 218 216 216 216 216 216 216 216 216 216 0 0 0 0 248 0 0 248 0 0 248 0 0 0 0 216 216 216 216 216 216 216 216 216 216 216 216 216 216 216 216 216 216 216 216 216 216 216 216 216 216 216 216 216 216 218 218 218 218 218 218 218 218 218 218 218 218 218 218 218 218 218 218 218 218 218 0 0 0 0 0 0 218 218 218 218 218 218 218 218 218 218 218 218 218 218 218 216 216 216 216 216 216 216 216 216 0 0 0 0 248 0 0 0 0 0 0 0 0 0 0 0 0 0 0 0 0 0 0 0 0 0 0 0 0 0 0 0 0 0 0 0 216 216 216 216 216 216 216 216 216 218 218 218 218 218 218 218 218 218 218 218 218 218 218 218 218 218 218 218 218 218 0 0 0 0 0 0 218 218 218 218 218 218 218 218 218 218 218 218 218 218 218 216 216 216 216 216 216 216 216 216 0 0 0 0 248 0 0 248 0 0 0 0 255 255 253 255 255 253 255 255 253 255 255 253 255 255 253 255 255 253 255 255 253 0 0 0 216 216 216 216 216 216 216 216 216 218 218 218 218 218 218 218 218 218 218 218 218 218 218 218 218 218 218 218 218 218 0 0 0 0 0 0 218 218 218 218 218 218 218 218 218 218 218 218 218 218 218 216 216 216 216 216 216 216 216 216 216 216 216 0 0 0 0 0 0 216 216 216 0 0 0 255 255 253 255 255 253 255 255 253 255 255 253 255 255 253 0 0 0 216 216 216 216 216 216 216 216 216 216 216 216 218 218 218 218 218 218 218 218 218 218 218 218 218 218 218 218 218 218 218 218 218 0 0 0 0 0 0 218 218 218 218 218 218 218 218 218 218 218 218 218 218 218 216 216 216 216 216 216 216 216 216 216 216 216 216 216 216 216 216 216 216 216 216 216 216 216 0 0 0 255 255 253 255 255 253 0 0 0 0 0 0 255 255 253 0 0 0 0 0 0 216 216 216 216 216 216 218 218 218 218 218 218 218 218 218 218 218 218 218 218 218 218 218 218 218 218 218 0 0 0 0 0 0 218 218 218 218 218 218 218 218 218 218 218 218 218 218 218 216 216 216 216 216 216 216 216 216 216 216 216 0 0 0 0 0 0 0 0 0 216 216 216 216 216 216 0 0 0 255 255 253 0 0 0 216 216 216 0 0 0 255 255 253 255 255 253 0 0 0 216 216 216 218 218 218 218 218 218 218 218 218 218 218 218 218 218 218 218 218 218 218 218 218 0 0 0 0 0 0 218 218 218 218 218 218 218 218 218 218 218 218 218 218 218 216 216 216 216 216 216 216 216 216 0 0 0 255 255 253 255 255 253 255 255 253 0 0 0 216 216 216 216 216 216 0 0 0 0 0 0 216 216 216 216 216 216 0 0 0 0 0 0 0 0 0 216 216 216 218 218 218 218 218 218 218 218 218 218 218 218 218 218 218 218 218 218 218 218 218 0 0 0 0 0 0 218 218 218 218 218 218 218 218 218 218 218 218 218 218 218 216 216 216 216 216 216 216 216 216 0 0 0 255 255 253 255 255 253 255 255 253 0 0 0 216 216 216 216 216 216 216 216 216 0 0 0 216 216 216 216 216 216 216 216 216 216 216 216 216 216 216 216 216 216 218 218 218 218 218 218 218 218 218 218 218 218 218 218 218 218 218 218 218 218 218 0 0 0 0 0 0 218 218 218 218 218 218 218 218 218 218 218 218 218 218 218 216 216 216 216 216 216 216 216 216 0 0 0 255 255 253 255 255 253 255 255 253 0 0 0 216 216 216 216 216 216 216 216 216 216 216 216 216 216 216 216 216 216 216 216 216 216 216 216 216 216 216 216 216 216 218 218 218 218 218 218 218 218 218 218 218 218 218 218 218 218 218 218 218 218 218 0 0 0 0 0 0 0 0 0 0 0 0 0 0 0 0 0 0 0 0 0 0 0 0 0 0 0 0 0 0 0 0 0 0 0 0 0 0 0 0 0 0 0 0 0 0 0 0 0 0 0 0 0 0 0 0 0 0 0 0 0 0 0 0 0 0 0 0 0 0 0 0 0 0 0 0 0 0 0 0 0 0 0 0 0 0 0 0 0 0 0 0 0 0 0 0 0 0 0 255 255 255 255 255 255 255 255 255 255 255 255 255 255 255 255 255 255 255 255 255 255 255 255 255 255 255 255 255 255 255 255 255 255 255 255 255 255 255 255 255 255 255 255 255 255 255 255 255 255 255 255 255 255 255 255 255 255 255 255 255 255 255 255 255 255 255 255 255 255 255 255 255 255 255 255 255 255 255 255 255 255 255 255 255 255 255 255 255 255 255 255 255 255 255 255 255 255 255 255 255 255 255 255 255 255 255 255 255 255 255 255 255 255 255 255 255 255 255 255 255 255 255 255 255 255 255 255 255 255 255 255 255 255 255 255 255 255 255 255 255 255 255 255 255 255 255 255 255 255 255 255 255 255 255 255 255 255 255 255 255 255 255 255 255 255 255 255 255 255 255 255 255 255 255 255 255 255 255 255 255 255 255 255 255 255 255 255 255 255 255 255 255 255 255 255 255 255 255 255 255 255 255 255 255 255 255 255 255 255 255 255 255 255 255 255 255 255 255 255 255 255 255 255 255 255 255 255 255 255 255 255 255 255 255 255 255 255 255 255 255 255 255 255 255 255 255 255 255 255 255 255 255 255 255 255 255 255 255 255 255 255 255 255 255 255 255 255 255 255 255 255 255 255 255 255 255 255 255 255 255 255 255 255 255 255 255 255 255 255 255 255 255 255 255 255 255 255 255 255 255 255 255 255 255 255 255 255 255 255 255 255 255 255 255 255 255 255 255 255 255 255 255 255 255 255 255 255 255 255 255 255 255 255 255 255 255 255 255 255 255 255 255 255 255 255 255 255 255 255 255 255 255 255 255 255 255 255 255 255 255 255 255 255 255 255 255 255 255 255 255 255 255 255 255 255 255 255 255 255 255 255 255 255 255 255 255 255 255 255 255 255 255 255 255 255 255 255 255 255 255 255 255 255 255 255 255 255 255 255 255 255 255 255 255 255 255 255 255 255 255 255 255 255 255 255 255 255 255 255 255 255 255 255 255 255 255 255 255 255 255 255 255 255 255 255 255 255 255 255 255 255 255 255 255 255 255 255 255 255 255 255 255 255 255 255 255 255 255 255 255 255 255 255 255 255 255 255 255 255 255 255 255 255 255 255 255 255 255 255 255 255 255 255 255 255 255 255 255 255 255 255 255 255 255 255 255 255 255 255 255 255 255 255 255 255 255 255 255 255 255 255 255 255 255 255 255 255 255 255 255 255 255 255 255 255 255 255 255 255 255 255 255 255 255 255 255 255 255 255 255 255 255 255 255 255 255 255 255 255 255 255 255 255 255 255 255 255 255 255 255 255 255 255 255 255 255 255 255 255 255 255 255 255 255 255 255 255 255 255 255 255 255 255 255 255 255 255 255 255 255 255 255 255 255 255 255 255 255 255 255 255 255 255 255 255 255 255 255 255 255 255 255 255 255 255 255 255 255 255 255 255 255 255 255 255 255 255 255 255 255 255 255 255 255 255 255 255 255 255 255 255 255 255 255 255 255 255 255 255 255 255 255 255 255 255 255 255 255 255 255 255 255 255 255 255 255 255 255 255 255 255 255 255 255 255 255 255 255 255 255 255 255 255 255 255 255 255 255 255 255 255 255 255 255 255 255 255 255 255 255 255 255 255 255 255 255 255 255 255 255 255 255 255 255 255 255 255 255 255 255 255 255 255 255 255 255 255 255 255 255 255 255 255 255 255 255 255 255 255 255 255 255 255 255 255 255 255 255 255 255 255 255 255 255 255 255 255 255 255 255 255 255 255 255 255 255 255 255 255 255 255 255 255 255 255 255 255 255 255 255 255 255 255 255 255 255 255 255 255 255 255 255 255 255 255 255 255 255 255 255 255 255 255 255 255 255 255 255 255 255 255 255 255 255 255 255 255 255 255 255 255 255 255 255 255 255 255 255 255 255 255 255 255 255 255 255 255 255 255 255 255 255 255 255 255 255 255 255 255 255 255 255 255 255 255 255 255 255 255 255 255 255 255 255 255 255 255 255 255 255 255 255 255 255 255 255 255 255 255 255 255 255 255 255 255 255 255 255 255 255 255 255 255 255 255 255 255 255 255 255 255 255 255 255 255 255 255 255 255 255 255 255 255 255 255 255 255 255 255 255 255 255 255 255 255 255 255 255 255 255 255 255 255 255 255 255 255 255 255 255 255 255 255 255 255 255 255 255 255 255 255 255 255 255 255 255 255 255 255 255 255 255 255 255 255 255 255 255 255 255 255 255 255 255 255 255 255 255 255 255 255 255 255 255 255 255 255 255 255 255 255 255 255 255 255 255 255 255 255 255 255 255 255 255 255 255 255 255 255 255 255 255 255 255 255 255 255 255 255 255 255 255 255 255 255 255 255 255 255 255 255 255 255 255 255 255 255 255 255 255 255 255 255 255 255 255 255 255 255 255 255 255 255 255 255 255 255 255 255 255 255 255 255 255 255 255 255 255 255 255 255 255 255 255 255 255 255 255 255 255 255 255 255 255 255 255 255 255 255 255 255 255 255 255 255 255 255 255 255 255 255 255 255 255 255 255 255 255 255 255 255 255 255 255 255 255 255 255 255 255 255 255 255 255 255 255 255 255 255 255 255 255 255 255 255 255 255 255 255 255 255 255 255 255 255 255 255 255 255 255 255 255 255 255 255 255 255 255 255 255 255 255 255 255 255 255 255 255 255 255 255 255 255 255 255 255 255 255 255 255 255 255 255 255 255 255 255 255 255 255 255 255 255 255 255 255 255 255 255 255 255 255 255 255 255 255 255 255 255 255 255 255 255 255 255 255 255 255 255 255 255 255 255 255 255 255 255 255 255 255 255 255 255 255 255 255 255 255 255 255 255 255 255 255 255 255 255 255 255 255 255 255 255 255 255 255 255 255 255 255 255 255 255 255 255 255 255 255 255 255 255 255 255 255 255 255 255 255 255 255 255 255 255 255 255 255 255 255 255 255 255 255 255 255 255 255 255 255 255 255 255 255 255 255 255 255 255 255 255 255 255 255 255 255 255 255 255 255 255 255 255 255 255 255 255 255 255 255 255 255 255 255 255 255 255 255 255 255 255 255 255 255 255 255 255 255 255 255 255 255 255 255 255 255 255 255 255 255 255 255 255 255 255 255 255 255 255 255 255 255 255 255 255 255 255 255 255 255 255 255 255 255 255 255 255 255 255 255 255 255 255 255 255 255 255 255 255 255 255 255 255 255 255 255 255 255 255 255 255 255 255 255 255 255 255 255 255 255 255 255 255 255 255 255 255 255 255 255 255 255 255 255 255 255 255 255 255 255 255 255 255 255 255 255 255 255 255 255 255 255 255 255 255 255 255 255 255 255 255 255 255 255 255 255 255 255 255 255 255 255 255 255 255 255 255 255 255 255 255 255 255 255 255 255 255 255 255 255 255 255 255 255 255 255 255 255 255 255 255 255 255 255 255 255 255 255 255 255 255 255 255 255 255 255 255 255 255 255 255 255 255 255 255 255 255 255 255 255 255 255 255 255 255 255 255 255 255 255 255 255 255 255 255 255 255 255 255 255 255 255 255 255 255 255 255 255 255 255 255 255 255 255 255 255 255 255 255 255 255 255 255 255 255 255 255 255 255 255 255 255 255 255 255 255 255 255 255 255 255 255 255 255 255 255 255 255 255 255 255 255 255 255 255 255 255 255 255 255 255 255 255 255 255 255 255 255 255 255 255 255 255 255 255 255 255 255 255 255 255 255 255 255 255 255 255 255 255 255 255 255 255 255 255 255 255 255 255 255 255 255 255 255 255 255 255 255 255 255 255 255 255 255 255 255 255 255 255 255 255 255 255 255 255 255 255 255 255 255 255 255 255 255 255 255 255 255 255 255 255 255 255 255 255 255 255 255 255 255 255 255 255 255 255 255 255 255 255 255 255 255 255 255 255 255 255 255 255 255 255 255 255 255 255 255 255 255 255 255 255 255 255 255 255 255 255 255 255 255 255 255 255 255 255 255 255 255 255 255 255 255 255 255 255 255 255 255 255 255 255 255 255 255 255 255 255 255 255 255 255 255 255 255 255 255 255 255 255 255 255 255 255 255 255 255 255 255 255 255 255 255 255 255 255 255 255 255 255 255 255 255 255 255 255 255 255 255 255 255 255 255 255 255 255 255 255 255 255 255 255 255 255 255 255 255 255 255 255 255 255 255 255 255 255 255 255 255 255 255 255 255 255 255 255 255 255 255 255 255 255 255 255 255 255 255 255 255 255 255 255 255 255 255 255 255 255 255 255 255 255 255 255 255 255 255 255 255 255 255 255 255 255 255 255 255 255 255 255 255 255 255 255 255 255 255 255 255 255 255 255 255 255 255 255 255 255 255 255 255 255 255 255 255 255 255 255 255 255 255 255 255 255 255 255 255 255 255 255 255 255 255 255 255 255 255 255 255 255 255 255 255 255 255 255 255 255 255 255 255 255 255 255 255 255 255 255 255 255 0 0 0 0 0 0 0 0 0 0 0 0 0 0 0 0 0 0 0 0 0 0 0 0 0 0 0 0 0 0 0 0 0 0 0 0 0 0 0 0 0 0 0 0 0 0 0 0 0 0 0 0 0 0 0 0 0 0 0 0 0 0 0 0 0 0 0 0 0 0 0 0 0 0 0 0 0 0 0 0 0 0 0 16 83 101 116 116 105 110 103 115 32 76 105 98 114 97 114 121 100 1 0 0 0 0 0 0 0 0 0 0 0 0 0 0 0 0 0 0 0 0 0 0 0 0 0 0 0 0 0 0 0 0 0 0 0 0 0 11 83 109 97 108 108 32 70 111 110 116 115 0 1 8 1 1

</Property>
	<Item Name="support" Type="Folder">
		<Item Name="Settings.ctl" Type="VI" URL="../Settings.ctl"/>
	</Item>
	<Item Name="Get Config File Path.vi" Type="VI" URL="../Get Config File Path.vi"/>
	<Item Name="Load Settings from XML.vi" Type="VI" URL="../Load Settings from XML.vi"/>
	<Item Name="Save Settings to XML.vi" Type="VI" URL="../Save Settings to XML.vi"/>
	<Item Name="Settings Dialog.vi" Type="VI" URL="../Settings Dialog.vi"/>
</Library>
