# Supplementary material for: A simultaneous optical and electrical in-vitro neuronal recording system to evaluate microelectrode performance
Source: PLoS One. 2020 Aug 20;15(8):e0237709. doi: 10.1371/journal.pone.0237709 (PMC7440637; doi:10.1371/journal.pone.0237709)
Supplement: S2 File — (ZIP) [file pone.0237709.s002.zip › MEA DAQ/MEA DAQ/support/Message Queue/Message Queue.lvlib]

<?xml version='1.0' encoding='UTF-8'?>
<Library LVVersion="19008000">
	<Property Name="NI.Lib.Icon" Type="Bin">'1#!!!!!!!)!"1!&amp;!!!-!%!!!@````]!!!!"!!%!!!+$!!!*Q(C=\&gt;5L&lt;FN"&amp;-&lt;RLV:6678O!O,+U02MQ4TI&lt;O&amp;MQ5J1I&amp;E@+DH!L#:/&gt;G"E'/G!ID+4,M#QK08N@];D**7MG$2K1?:[`0DG^=P=U9V5SWPJJ@J4:@*IK?XHZ^X&amp;R75JV]@;,X28@B[S_YH,R[570WJ:K)\PT]\+[U(\J(:94(4T2XN`;0_C3&lt;?A&gt;+7^T(RILWM=WLM$JDM_@HHPWR^&gt;@XF^@@.VP^^`[Z@(`)`PTYGCZ`*=`GWZ/HF)H`T-PF"Z%&amp;'4'F3HGMJ3@:)H?:)H?:)H?:!(?:!(?:!(O:-\O:-\O:-\O:%&lt;O:%&lt;O:%&lt;?&lt;X)23ZSE5.+&amp;E]73C:.*EA[1V(SFHA34_**00R5YEE]C3@R*"[[+0%EHM34?")0QZ2Y%E`C34S*B[GK*/N&amp;DC@R-,U#4_!*0)%H],#E!E]!#"9,*AYGA;'A-@A3?!*0Y/'L!E`A#4S"*`$1L-!4?!*0Y!E]$+G\%F64,H)]4#0(YXA=D_.R0%QNR_.Y()`D=4QM*]@D?"S%M[!T/11ZAZQ/TA`(YXDYE/.R0)\(]4A?GOI&gt;]LIT26-O=DS'R`!9(M.D?*B#BM@Q'"\$9XC96I&lt;(]"A?QW.Y7%K'R`!9(A.C,-LS-C9T"BK&gt;D-$Q]+KHR?J&gt;CCKR?EHN]+I&gt;3L8$JH;)V![(WEV8OZFK.UFN]^5W67WTV$:"\9^41[NBV":2'VQ[;M@\FLKGLKBT[IT;5;@5-869BP\FDLP&gt;4NPN6OPV7KP63P0Z8,0:4&amp;X8;4K&gt;;DQ?;TA=XDU'XH(&gt;02!/T[5LPF_^IAZ'G]^P2JN0&lt;U?X(\`XPTY-2L@5T@P^;&amp;0[0.(`UP`AW;C"(M\,(PU'XT78]1!!!!!</Property>
	<Property Name="NI.Lib.SourceVersion" Type="Int">419463168</Property>
	<Property Name="NI.Lib.Version" Type="Str">1.0.0.0</Property>
	<Property Name="NI.LV.All.SourceOnly" Type="Bool">false</Property>
	<Property Name="NI.SortType" Type="Int">3</Property>
	<Property Name="NI_IconEditor" Type="Str">49 49 48 48 56 48 50 57 13 0 0 0 0 1 23 21 76 111 97 100 32 38 32 85 110 108 111 97 100 46 108 118 99 108 97 115 115 0 0 1 0 0 0 0 0 9 0 0 13 37 1 100 1 100 80 84 72 48 0 0 0 4 0 0 0 0 0 0 0 0 0 0 0 1 0 0 0 1 15 13 76 97 121 101 114 46 108 118 99 108 97 115 115 0 0 1 0 0 0 0 0 7 0 0 12 185 0 0 0 0 0 0 0 0 0 0 12 158 0 40 0 0 12 152 0 0 12 0 0 0 0 0 0 32 0 32 0 24 0 0 0 0 0 255 255 255 0 0 0 0 0 0 0 0 0 0 0 0 0 0 0 0 0 0 0 0 0 0 0 0 0 0 0 0 0 0 0 0 0 0 0 0 0 0 0 0 0 0 0 0 0 0 0 0 0 0 0 0 0 0 0 0 0 0 0 0 0 0 0 0 0 0 0 0 0 0 0 0 0 0 0 0 0 0 0 0 0 0 0 0 0 0 0 0 0 0 0 0 0 0 0 0 0 0 0 0 0 204 223 240 204 223 240 204 223 240 204 223 240 204 223 240 204 223 240 204 223 240 204 223 240 204 223 240 204 223 240 204 223 240 204 223 240 204 223 240 204 223 240 204 223 240 204 223 240 204 223 240 204 223 240 204 223 240 204 223 240 204 223 240 204 223 240 204 223 240 204 223 240 204 223 240 204 223 240 204 223 240 204 223 240 204 223 240 204 223 240 0 0 0 0 0 0 204 223 240 204 223 240 204 223 240 156 194 207 147 185 202 137 169 193 125 165 187 123 162 184 115 154 176 108 142 165 108 141 163 117 149 172 104 130 160 55 73 101 204 223 240 204 223 240 204 223 240 204 223 240 204 223 240 204 223 240 204 223 240 204 223 240 204 223 240 204 223 240 204 223 240 204 223 240 204 223 240 204 223 240 204 223 240 204 223 240 0 0 0 0 0 0 204 223 240 204 223 240 111 161 184 255 255 253 255 255 253 255 255 253 255 255 253 255 255 253 255 255 253 255 255 253 255 255 253 255 255 253 255 255 253 71 78 102 204 223 240 204 223 240 204 223 240 204 223 240 0 0 0 0 0 0 0 0 0 0 0 0 0 0 0 0 0 0 0 0 0 204 223 240 204 223 240 204 223 240 204 223 240 204 223 240 0 0 0 0 0 0 204 223 240 204 223 240 88 137 170 255 255 253 50 134 196 208 229 245 208 229 245 208 229 245 208 229 245 208 229 245 208 229 245 50 134 196 247 254 255 48 53 78 204 223 240 204 223 240 204 223 240 204 223 240 0 0 0 255 0 255 255 0 255 0 0 0 255 0 255 255 0 255 0 0 0 204 223 240 204 223 240 204 223 240 204 223 240 204 223 240 0 0 0 0 0 0 204 223 240 204 223 240 77 131 162 255 255 253 187 219 244 50 134 196 208 229 245 208 229 245 208 229 245 208 229 245 50 134 196 187 219 244 247 254 255 48 53 67 204 223 240 204 223 240 204 223 240 204 223 240 0 0 0 255 0 255 255 0 255 0 0 0 255 0 255 255 0 255 0 0 0 204 223 240 204 223 240 0 0 0 204 223 240 204 223 240 0 0 0 0 0 0 204 223 240 204 223 240 73 120 150 255 255 253 187 219 244 133 171 199 50 134 196 50 134 196 50 134 196 50 134 196 133 171 199 187 219 244 247 254 255 39 41 55 204 223 240 0 0 0 0 0 0 0 0 0 0 0 0 255 0 255 255 0 255 0 0 0 255 0 255 255 0 255 0 0 0 0 0 0 0 0 0 0 0 0 0 0 0 204 223 240 0 0 0 0 0 0 204 223 240 204 223 240 76 119 147 255 255 253 133 171 199 187 219 244 187 219 244 187 219 244 187 219 244 187 219 244 187 219 244 133 171 199 247 254 255 36 43 57 204 223 240 204 223 240 204 223 240 204 223 240 0 0 0 255 0 255 255 0 255 0 0 0 255 0 255 255 0 255 0 0 0 204 223 240 204 223 240 0 0 0 204 223 240 204 223 240 0 0 0 0 0 0 204 223 240 204 223 240 53 80 117 255 255 253 247 254 255 247 254 255 247 254 255 247 254 255 247 254 255 247 254 255 247 254 255 247 254 255 247 254 255 30 34 48 203 222 239 204 223 240 204 223 240 204 223 240 0 0 0 255 0 255 255 0 255 0 0 0 255 0 255 255 0 255 0 0 0 204 223 240 204 223 240 204 223 240 204 223 240 204 223 240 0 0 0 0 0 0 204 223 240 204 223 240 111 150 172 52 77 116 43 72 112 39 63 96 30 44 71 25 34 62 18 22 48 14 19 35 7 12 28 4 9 26 0 0 12 65 85 111 204 223 240 204 223 240 204 223 240 204 223 240 0 0 0 0 0 0 0 0 0 0 0 0 0 0 0 0 0 0 0 0 0 204 223 240 204 223 240 204 223 240 204 223 240 204 223 240 0 0 0 0 0 0 204 223 240 204 223 240 204 223 240 204 223 240 204 223 240 204 223 240 204 223 240 204 223 240 204 223 240 204 223 240 204 223 240 204 223 240 204 223 240 204 223 240 204 223 240 204 223 240 204 223 240 204 223 240 204 223 240 204 223 240 204 223 240 204 223 240 204 223 240 204 223 240 204 223 240 204 223 240 204 223 240 204 223 240 204 223 240 204 223 240 0 0 0 0 0 0 0 0 0 0 0 0 0 0 0 0 0 0 0 0 0 0 0 0 0 0 0 0 0 0 0 0 0 0 0 0 0 0 0 0 0 0 0 0 0 0 0 0 0 0 0 0 0 0 0 0 0 0 0 0 0 0 0 0 0 0 0 0 0 0 0 0 0 0 0 0 0 0 0 0 0 0 0 0 0 0 0 0 0 0 0 0 0 0 0 0 0 0 0 255 255 255 255 255 255 255 255 255 255 255 255 255 255 255 255 255 255 255 255 255 255 255 255 255 255 255 255 255 255 255 255 255 255 255 255 255 255 255 255 255 255 255 255 255 255 255 255 255 255 255 255 255 255 255 255 255 255 255 255 255 255 255 255 255 255 255 255 255 255 255 255 255 255 255 255 255 255 255 255 255 255 255 255 255 255 255 255 255 255 255 255 255 255 255 255 255 255 255 255 255 255 255 255 255 255 255 255 255 255 255 255 255 255 255 255 255 255 255 255 255 255 255 255 255 255 255 255 255 255 255 255 255 255 255 255 255 255 255 255 255 255 255 255 255 255 255 255 255 255 255 255 255 255 255 255 255 255 255 255 255 255 255 255 255 255 255 255 255 255 255 255 255 255 255 255 255 255 255 255 255 255 255 255 255 255 255 255 255 255 255 255 255 255 255 255 255 255 255 255 255 255 255 255 255 255 255 255 255 255 255 255 255 255 255 255 255 255 255 255 255 255 255 255 255 255 255 255 255 255 255 255 255 255 255 255 255 255 255 255 255 255 255 255 255 255 255 255 255 255 255 255 255 255 255 255 255 255 255 255 255 255 255 255 255 255 255 255 255 255 255 255 255 255 255 255 255 255 255 255 255 255 255 255 255 255 255 255 255 255 255 255 255 255 255 255 255 255 255 255 255 255 255 255 255 255 255 255 255 255 255 255 255 255 255 255 255 255 255 255 255 255 255 255 255 255 255 255 255 255 255 255 255 255 255 255 255 255 255 255 255 255 255 255 255 255 255 255 255 255 255 255 255 255 255 255 255 255 255 255 255 255 255 255 255 255 255 255 255 255 255 255 255 255 255 255 255 255 255 255 255 255 255 255 255 255 255 255 255 255 255 255 255 255 255 255 255 255 255 255 255 255 255 255 255 255 255 255 255 255 255 255 255 255 255 255 255 255 255 255 255 255 255 255 255 255 255 255 255 255 255 255 255 255 255 255 255 255 255 255 255 255 255 255 255 255 255 255 255 255 255 255 255 255 255 255 255 255 255 255 255 255 255 255 255 255 255 255 255 255 255 255 255 255 255 255 255 255 255 255 255 255 255 255 255 255 255 255 255 255 255 255 255 255 255 255 255 255 255 255 255 255 255 255 255 255 255 255 255 255 255 255 255 255 255 255 255 255 255 255 255 255 255 255 255 255 255 255 255 255 255 255 255 255 255 255 255 255 255 255 255 255 255 255 255 255 255 255 255 255 255 255 255 255 255 255 255 255 255 255 255 255 255 255 255 255 255 255 255 255 255 255 255 255 255 255 255 255 255 255 255 255 255 255 255 255 255 255 255 255 255 255 255 255 255 255 255 255 255 255 255 255 255 255 255 255 255 255 255 255 255 255 255 255 255 255 255 255 255 255 255 255 255 255 255 255 255 255 255 255 255 255 255 255 255 255 255 255 255 255 255 255 255 255 255 255 255 255 255 255 255 255 255 255 255 255 255 255 255 255 255 255 255 255 255 255 255 255 255 255 255 255 255 255 255 255 255 255 255 255 255 255 255 255 255 255 255 255 255 255 255 255 255 255 255 255 255 255 255 255 255 255 255 255 255 255 255 255 255 255 255 255 255 255 255 255 255 255 255 255 255 255 255 255 255 255 255 255 255 255 255 255 255 255 255 255 255 255 255 255 255 255 255 255 255 255 255 255 255 255 255 255 255 255 255 255 255 255 255 255 255 255 255 255 255 255 255 255 255 255 255 255 255 255 255 255 255 255 255 255 255 255 255 255 255 255 255 255 255 255 255 255 255 255 255 255 255 255 255 255 255 255 255 255 255 255 255 255 255 255 255 255 255 255 255 255 255 255 255 255 255 255 255 255 255 255 255 255 255 255 255 255 255 255 255 255 255 255 255 255 255 255 255 255 255 255 255 255 255 255 255 255 255 255 255 255 255 255 255 255 255 255 255 255 255 255 255 255 255 255 255 255 255 255 255 255 255 255 255 255 255 255 255 255 255 255 255 255 255 255 255 255 255 255 255 255 255 255 255 255 255 255 255 255 255 255 255 255 255 255 255 255 255 255 255 255 255 255 255 255 255 255 255 255 255 255 255 255 255 255 255 255 255 255 255 255 255 255 255 255 255 255 255 255 255 255 255 255 255 255 255 255 255 255 255 255 255 255 255 255 255 255 255 255 255 255 255 255 255 255 255 255 255 255 255 255 255 255 255 255 255 255 255 255 255 255 255 255 255 255 255 255 255 255 255 255 255 255 255 255 255 255 255 255 255 255 255 255 255 255 255 255 255 255 255 255 255 255 255 255 255 255 255 255 255 255 255 255 255 255 255 255 255 255 255 255 255 255 255 255 255 255 255 255 255 255 255 255 255 255 255 255 255 255 255 255 255 255 255 255 255 255 255 255 255 255 255 255 255 255 255 255 255 255 255 255 255 255 255 255 255 255 255 255 255 255 255 255 255 255 255 255 255 255 255 255 255 255 255 255 255 255 255 255 255 255 255 255 255 255 255 255 255 255 255 255 255 255 255 255 255 255 255 255 255 255 255 255 255 255 255 255 255 255 255 255 255 255 255 255 255 255 255 255 255 255 255 255 255 255 255 255 255 255 255 255 255 255 255 255 255 255 255 255 255 255 255 255 255 255 255 255 255 255 255 255 255 255 255 255 255 255 255 255 255 255 255 255 255 255 255 255 255 255 255 255 255 255 255 255 255 255 255 255 255 255 255 255 255 255 255 255 255 255 255 255 255 255 255 255 255 255 255 255 255 255 255 255 255 255 255 255 255 255 255 255 255 255 255 255 255 255 255 255 255 255 255 255 255 255 255 255 255 255 255 255 255 255 255 255 255 255 255 255 255 255 255 255 255 255 255 255 255 255 255 255 255 255 255 255 255 255 255 255 255 255 255 255 255 255 255 255 255 255 255 255 255 255 255 255 255 255 255 255 255 255 255 255 255 255 255 255 255 255 255 255 255 255 255 255 255 255 255 255 255 255 255 255 255 255 255 255 255 255 255 255 255 255 255 255 255 255 255 255 255 255 255 255 255 255 255 255 255 255 255 255 255 255 255 255 255 255 255 255 255 255 255 255 255 255 255 255 255 255 255 255 255 255 255 255 255 255 255 255 255 255 255 255 255 255 255 255 255 255 255 255 255 255 255 255 255 255 255 255 255 255 255 255 255 255 255 255 255 255 255 255 255 255 255 255 255 255 255 255 255 255 255 255 255 255 255 255 255 255 255 255 255 255 255 255 255 255 255 255 255 255 255 255 255 255 255 255 255 255 255 255 255 255 255 255 255 255 255 255 255 255 255 255 255 255 255 255 255 255 255 255 255 255 255 255 255 255 255 255 255 255 255 255 255 255 255 255 255 255 255 255 255 255 255 255 255 255 255 255 255 255 255 255 255 255 255 255 255 255 255 255 255 255 255 255 255 255 255 255 255 255 255 255 255 255 255 255 255 255 255 255 255 255 255 255 255 255 255 255 255 255 255 255 255 255 255 255 255 255 255 255 255 255 255 255 255 255 255 255 255 255 255 255 255 255 255 255 255 255 255 255 255 255 255 255 255 255 255 255 255 255 255 255 255 255 255 255 255 255 255 255 255 255 255 255 255 255 255 255 255 255 255 255 255 255 255 255 255 255 255 255 255 255 255 255 255 255 255 255 255 255 255 255 255 255 255 255 255 255 255 255 255 255 255 255 255 255 255 255 255 255 255 255 255 255 255 255 255 255 255 255 255 255 255 255 255 255 255 255 255 255 255 255 255 255 255 255 255 255 255 255 255 255 255 255 255 255 255 255 255 255 255 255 255 255 255 255 255 255 255 255 255 255 255 255 255 255 255 255 255 255 255 255 255 255 255 255 255 255 255 255 255 255 255 255 255 255 255 255 255 255 255 255 255 255 255 255 255 255 255 255 255 255 255 255 255 255 255 255 255 255 255 255 255 255 255 255 255 255 255 255 255 255 255 255 255 255 255 255 255 255 255 255 255 255 255 255 255 255 255 255 255 255 255 255 255 255 255 255 255 255 255 255 255 255 255 255 255 255 255 255 255 255 255 255 255 255 255 255 255 255 255 255 255 255 255 255 255 255 255 255 255 255 255 255 255 255 255 255 255 255 255 255 255 255 255 255 255 255 255 255 255 255 255 255 255 255 255 255 255 255 255 255 255 255 255 255 255 255 255 255 255 255 255 255 255 255 255 255 255 255 255 255 255 255 255 255 255 255 255 255 255 255 255 255 255 255 255 255 255 255 255 255 255 255 255 255 255 255 255 255 255 255 255 255 255 255 255 255 255 255 255 255 255 255 255 255 255 255 255 255 255 255 255 255 255 255 255 255 255 255 255 255 255 255 255 255 255 255 255 255 255 255 255 255 255 255 255 255 255 255 255 255 255 255 255 255 255 255 255 255 255 255 255 255 255 255 255 255 255 255 255 255 0 0 0 0 0 0 0 0 0 0 0 0 0 0 0 0 0 0 0 0 0 0 0 0 0 0 0 0 0 0 0 0 0 0 0 0 0 0 0 0 0 0 0 0 0 0 0 0 0 0 0 0 0 0 0 0 0 0 0 0 0 0 0 0 0 0 0 0 0 0 0 0 0 0 0 0 0 0 0 0 0 0 0 7 77 101 115 115 97 103 101 100 1 0 0 0 0 0 0 0 0 0 0 0 0 0 0 0 0 0 0 0 0 0 0 0 0 0 0 0 0 0 0 0 0 0 0 0 0 0 11 83 109 97 108 108 32 70 111 110 116 115 0 1 8 0 1

</Property>
	<Item Name="support" Type="Folder">
		<Item Name="Enqueue Message (Single).vi" Type="VI" URL="../Enqueue Message (Single).vi"/>
		<Item Name="Enqueue Message (Array).vi" Type="VI" URL="../Enqueue Message (Array).vi"/>
		<Item Name="All Message Queues.ctl" Type="VI" URL="../All Message Queues.ctl"/>
		<Item Name="Message Cluster.ctl" Type="VI" URL="../Message Cluster.ctl"/>
	</Item>
	<Item Name="Create All Message Queues.vi" Type="VI" URL="../Create All Message Queues.vi"/>
	<Item Name="Obtain Message Queue.vi" Type="VI" URL="../Obtain Message Queue.vi"/>
	<Item Name="Enqueue Message.vi" Type="VI" URL="../Enqueue Message.vi"/>
	<Item Name="Dequeue Message.vi" Type="VI" URL="../Dequeue Message.vi"/>
</Library>
