# Supplementary material for: A simultaneous optical and electrical in-vitro neuronal recording system to evaluate microelectrode performance
Source: PLoS One. 2020 Aug 20;15(8):e0237709. doi: 10.1371/journal.pone.0237709 (PMC7440637; doi:10.1371/journal.pone.0237709)
Supplement: S2 File — (ZIP) [file pone.0237709.s002.zip › MEA DAQ/MEA DAQ/support/User Event - Stop/User Event - Stop.lvlib]

<?xml version='1.0' encoding='UTF-8'?>
<Library LVVersion="19008000">
	<Property Name="NI.Lib.Icon" Type="Bin">'1#!!!!!!!)!"1!&amp;!!!-!%!!!@````]!!!!"!!%!!!*N!!!*Q(C=\:5`=F."$)&gt;`:JAY62B8&lt;IEZAK\A#V$Y!&amp;#IS1(=5E$GJ;45&amp;8Q&amp;6_FV"2?ZA'@-"2\@LE5QQR!X:+#)VHJ`@NK6PL?\MZ;[85KP.:[T+4;/EW\(NV/L_)47_IQ`V"JYD0&gt;)`RU\D&amp;@.RN.YTV$R]?J&gt;MZPRFXA0`T&amp;/_;@DZ]:0HBD@!8K"_KC&lt;:D`Z@ZO@U_]`9XKR&amp;`OX^OHM*HXW04N2/YDQR!.XX.2+D9G?[)G?[)G?[)%?[)%?[)%?[)\O[)\O[)\O[):O[):O[):O[,WB#VXI1A=J+:Y53J)G#:,/I#CZ*$Q*4]+4]0#KB#@B38A3HI3(,EJY%J[%*_&amp;*?"CGB#@B38A3HI3(6*UE?U/(*_%BP1+?A#@A#8A#(EIKY!E!AG*"YC!*'!K#Q50!%`!%0$QKY!FY!J[!*_!BL)!HY!FY!J[!BS&amp;^6K,4N)9/$WHE]$A]$I`$Y`#17A[0Q_0Q/$Q/$_8E]$A]$I24U%E/AJR"4A@HR?&amp;R?,D*Y8&amp;Y("[(R_%BV&amp;@)_]QUGN&lt;1Y4&amp;Y$"[$R_!R?%ABA]@A-8A-(I/(N$*Y$"[$R_!R?#AFA]@A-8A-%+-IZ75E-Q9;H1T"Y/(8&gt;YPV69J/9LV*N8F6GV+VW63&lt;3,5Z6)OO7ET6)KEG8T7JKMF349,KYV41+BB6%&gt;8AVF&amp;\LDN]CW`Q!6`D+XS*,`":'`K8/_\X?_VW/WWX7WUW'QX$I06[L&gt;6KJ?6SK=6CI&gt;FM^HA-P+5^(AD(=_HW1J-P([@XQ^@,[\PX]]0&gt;^@QQ0/$N`G&amp;__0TNT=0NR@4_G@Z,`Y/T5;^UGJ=Z_A[X"I&amp;4!!!!!!</Property>
	<Property Name="NI.Lib.SourceVersion" Type="Int">419463168</Property>
	<Property Name="NI.Lib.Version" Type="Str">1.0.0.0</Property>
	<Property Name="NI.LV.All.SourceOnly" Type="Bool">false</Property>
	<Property Name="NI.SortType" Type="Int">3</Property>
	<Property Name="NI_IconEditor" Type="Str">49 49 48 48 56 48 50 57 13 0 0 0 0 1 23 21 76 111 97 100 32 38 32 85 110 108 111 97 100 46 108 118 99 108 97 115 115 0 0 1 0 0 0 0 0 9 0 0 13 47 1 100 1 100 80 84 72 48 0 0 0 4 0 0 0 0 0 0 0 0 0 0 0 1 0 0 0 1 15 13 76 97 121 101 114 46 108 118 99 108 97 115 115 0 0 1 0 0 0 0 0 7 0 0 12 195 0 0 0 0 0 0 0 0 0 0 12 158 0 40 0 0 12 152 0 0 12 0 0 0 0 0 0 32 0 32 0 24 0 0 0 0 0 255 255 255 0 0 0 0 0 0 0 0 0 0 0 0 0 0 0 0 0 0 0 0 0 0 0 0 0 0 0 0 0 0 0 0 0 0 0 0 0 0 0 0 0 0 0 0 0 0 0 0 0 0 0 0 0 0 0 0 0 0 0 0 0 0 0 0 0 0 0 0 0 0 0 0 0 0 0 0 0 0 0 0 0 0 0 0 0 0 0 0 0 0 0 0 0 0 0 0 0 0 0 0 0 254 205 205 254 205 205 254 205 205 254 205 205 0 0 0 0 0 0 248 248 200 248 248 200 248 248 200 248 248 200 248 248 200 248 248 200 0 0 0 0 0 0 254 205 205 254 205 205 254 205 205 254 205 205 254 205 205 254 205 205 254 205 205 254 205 205 254 205 205 254 205 205 254 205 205 254 205 205 254 205 205 254 205 205 254 205 205 254 205 205 0 0 0 0 0 0 254 205 205 254 205 205 254 205 205 254 205 205 0 0 0 248 248 200 0 0 0 248 248 200 0 0 0 0 0 0 248 248 200 248 248 200 248 248 200 0 0 0 254 205 205 254 205 205 254 205 205 254 205 205 254 205 205 254 205 205 0 0 0 0 0 0 0 0 0 0 0 0 0 0 0 254 205 205 254 205 205 254 205 205 254 205 205 254 205 205 0 0 0 0 0 0 254 205 205 254 205 205 254 205 205 0 0 0 248 248 200 248 248 200 248 248 200 0 0 0 248 248 200 248 248 200 0 0 0 248 248 200 248 248 200 248 248 200 0 0 0 254 205 205 254 205 205 254 205 205 254 205 205 0 0 0 255 153 153 255 153 153 255 153 153 255 153 153 255 153 153 0 0 0 254 205 205 254 205 205 254 205 205 254 205 205 0 0 0 0 0 0 254 205 205 254 205 205 254 205 205 0 0 0 248 248 200 248 248 200 0 0 0 248 248 200 0 0 0 248 248 200 0 0 0 248 248 200 248 248 200 248 248 200 0 0 0 254 205 205 254 205 205 254 205 205 0 0 0 255 153 153 255 0 0 255 0 0 255 0 0 255 0 0 255 0 0 153 0 0 0 0 0 254 205 205 254 205 205 254 205 205 0 0 0 0 0 0 254 205 205 254 205 205 254 205 205 0 0 0 248 248 200 248 248 200 0 0 0 248 248 200 248 248 200 0 0 0 248 248 200 248 248 200 248 248 200 248 248 200 0 0 0 254 205 205 254 205 205 254 205 205 0 0 0 255 153 153 255 0 0 255 0 0 255 0 0 255 0 0 255 0 0 153 0 0 0 0 0 254 205 205 254 205 205 254 205 205 0 0 0 0 0 0 254 205 205 254 205 205 254 205 205 0 0 0 248 248 200 248 248 200 248 248 200 0 0 0 0 0 0 0 0 0 248 248 200 248 248 200 248 248 200 248 248 200 0 0 0 254 205 205 254 205 205 254 205 205 0 0 0 255 153 153 255 0 0 255 0 0 255 0 0 255 0 0 255 0 0 153 0 0 0 0 0 254 205 205 254 205 205 254 205 205 0 0 0 0 0 0 254 205 205 254 205 205 254 205 205 0 0 0 248 248 200 248 248 200 248 248 200 248 248 200 248 248 200 0 0 0 248 248 200 248 248 200 248 248 200 248 248 200 0 0 0 254 205 205 254 205 205 254 205 205 0 0 0 255 153 153 255 0 0 255 0 0 255 0 0 255 0 0 255 0 0 153 0 0 0 0 0 254 205 205 254 205 205 254 205 205 0 0 0 0 0 0 254 205 205 254 205 205 254 205 205 0 0 0 248 248 200 248 248 200 248 248 200 248 248 200 0 0 0 0 0 0 248 248 200 248 248 200 248 248 200 248 248 200 0 0 0 254 205 205 254 205 205 254 205 205 0 0 0 255 153 153 255 0 0 255 0 0 255 0 0 255 0 0 255 0 0 153 0 0 0 0 0 254 205 205 254 205 205 254 205 205 0 0 0 0 0 0 254 205 205 254 205 205 254 205 205 254 205 205 0 0 0 248 248 200 248 248 200 0 0 0 0 0 0 0 0 0 0 0 0 248 248 200 248 248 200 0 0 0 254 205 205 254 205 205 254 205 205 254 205 205 254 205 205 0 0 0 153 0 0 153 0 0 153 0 0 153 0 0 153 0 0 0 0 0 254 205 205 254 205 205 254 205 205 254 205 205 0 0 0 0 0 0 254 205 205 254 205 205 254 205 205 254 205 205 0 0 0 0 0 0 248 248 200 248 248 200 248 248 200 248 248 200 248 248 200 248 248 200 0 0 0 0 0 0 254 205 205 254 205 205 254 205 205 254 205 205 254 205 205 254 205 205 0 0 0 0 0 0 0 0 0 0 0 0 0 0 0 254 205 205 254 205 205 254 205 205 254 205 205 254 205 205 0 0 0 0 0 0 0 0 0 0 0 0 0 0 0 0 0 0 0 0 0 0 0 0 0 0 0 0 0 0 0 0 0 0 0 0 0 0 0 0 0 0 0 0 0 0 0 0 0 0 0 0 0 0 0 0 0 0 0 0 0 0 0 0 0 0 0 0 0 0 0 0 0 0 0 0 0 0 0 0 0 0 0 0 0 0 0 0 0 0 0 0 0 0 0 0 0 0 0 255 255 255 255 255 255 255 255 255 255 255 255 255 255 255 255 255 255 255 255 255 255 255 255 255 255 255 255 255 255 255 255 255 255 255 255 255 255 255 255 255 255 255 255 255 255 255 255 255 255 255 255 255 255 255 255 255 255 255 255 255 255 255 255 255 255 255 255 255 255 255 255 255 255 255 255 255 255 255 255 255 255 255 255 255 255 255 255 255 255 255 255 255 255 255 255 255 255 255 255 255 255 255 255 255 255 255 255 255 255 255 255 255 255 255 255 255 255 255 255 255 255 255 255 255 255 255 255 255 255 255 255 255 255 255 255 255 255 255 255 255 255 255 255 255 255 255 255 255 255 255 255 255 255 255 255 255 255 255 255 255 255 255 255 255 255 255 255 255 255 255 255 255 255 255 255 255 255 255 255 255 255 255 255 255 255 255 255 255 255 255 255 255 255 255 255 255 255 255 255 255 255 255 255 255 255 255 255 255 255 255 255 255 255 255 255 255 255 255 255 255 255 255 255 255 255 255 255 255 255 255 255 255 255 255 255 255 255 255 255 255 255 255 255 255 255 255 255 255 255 255 255 255 255 255 255 255 255 255 255 255 255 255 255 255 255 255 255 255 255 255 255 255 255 255 255 255 255 255 255 255 255 255 255 255 255 255 255 255 255 255 255 255 255 255 255 255 255 255 255 255 255 255 255 255 255 255 255 255 255 255 255 255 255 255 255 255 255 255 255 255 255 255 255 255 255 255 255 255 255 255 255 255 255 255 255 255 255 255 255 255 255 255 255 255 255 255 255 255 255 255 255 255 255 255 255 255 255 255 255 255 255 255 255 255 255 255 255 255 255 255 255 255 255 255 255 255 255 255 255 255 255 255 255 255 255 255 255 255 255 255 255 255 255 255 255 255 255 255 255 255 255 255 255 255 255 255 255 255 255 255 255 255 255 255 255 255 255 255 255 255 255 255 255 255 255 255 255 255 255 255 255 255 255 255 255 255 255 255 255 255 255 255 255 255 255 255 255 255 255 255 255 255 255 255 255 255 255 255 255 255 255 255 255 255 255 255 255 255 255 255 255 255 255 255 255 255 255 255 255 255 255 255 255 255 255 255 255 255 255 255 255 255 255 255 255 255 255 255 255 255 255 255 255 255 255 255 255 255 255 255 255 255 255 255 255 255 255 255 255 255 255 255 255 255 255 255 255 255 255 255 255 255 255 255 255 255 255 255 255 255 255 255 255 255 255 255 255 255 255 255 255 255 255 255 255 255 255 255 255 255 255 255 255 255 255 255 255 255 255 255 255 255 255 255 255 255 255 255 255 255 255 255 255 255 255 255 255 255 255 255 255 255 255 255 255 255 255 255 255 255 255 255 255 255 255 255 255 255 255 255 255 255 255 255 255 255 255 255 255 255 255 255 255 255 255 255 255 255 255 255 255 255 255 255 255 255 255 255 255 255 255 255 255 255 255 255 255 255 255 255 255 255 255 255 255 255 255 255 255 255 255 255 255 255 255 255 255 255 255 255 255 255 255 255 255 255 255 255 255 255 255 255 255 255 255 255 255 255 255 255 255 255 255 255 255 255 255 255 255 255 255 255 255 255 255 255 255 255 255 255 255 255 255 255 255 255 255 255 255 255 255 255 255 255 255 255 255 255 255 255 255 255 255 255 255 255 255 255 255 255 255 255 255 255 255 255 255 255 255 255 255 255 255 255 255 255 255 255 255 255 255 255 255 255 255 255 255 255 255 255 255 255 255 255 255 255 255 255 255 255 255 255 255 255 255 255 255 255 255 255 255 255 255 255 255 255 255 255 255 255 255 255 255 255 255 255 255 255 255 255 255 255 255 255 255 255 255 255 255 255 255 255 255 255 255 255 255 255 255 255 255 255 255 255 255 255 255 255 255 255 255 255 255 255 255 255 255 255 255 255 255 255 255 255 255 255 255 255 255 255 255 255 255 255 255 255 255 255 255 255 255 255 255 255 255 255 255 255 255 255 255 255 255 255 255 255 255 255 255 255 255 255 255 255 255 255 255 255 255 255 255 255 255 255 255 255 255 255 255 255 255 255 255 255 255 255 255 255 255 255 255 255 255 255 255 255 255 255 255 255 255 255 255 255 255 255 255 255 255 255 255 255 255 255 255 255 255 255 255 255 255 255 255 255 255 255 255 255 255 255 255 255 255 255 255 255 255 255 255 255 255 255 255 255 255 255 255 255 255 255 255 255 255 255 255 255 255 255 255 255 255 255 255 255 255 255 255 255 255 255 255 255 255 255 255 255 255 255 255 255 255 255 255 255 255 255 255 255 255 255 255 255 255 255 255 255 255 255 255 255 255 255 255 255 255 255 255 255 255 255 255 255 255 255 255 255 255 255 255 255 255 255 255 255 255 255 255 255 255 255 255 255 255 255 255 255 255 255 255 255 255 255 255 255 255 255 255 255 255 255 255 255 255 255 255 255 255 255 255 255 255 255 255 255 255 255 255 255 255 255 255 255 255 255 255 255 255 255 255 255 255 255 255 255 255 255 255 255 255 255 255 255 255 255 255 255 255 255 255 255 255 255 255 255 255 255 255 255 255 255 255 255 255 255 255 255 255 255 255 255 255 255 255 255 255 255 255 255 255 255 255 255 255 255 255 255 255 255 255 255 255 255 255 255 255 255 255 255 255 255 255 255 255 255 255 255 255 255 255 255 255 255 255 255 255 255 255 255 255 255 255 255 255 255 255 255 255 255 255 255 255 255 255 255 255 255 255 255 255 255 255 255 255 255 255 255 255 255 255 255 255 255 255 255 255 255 255 255 255 255 255 255 255 255 255 255 255 255 255 255 255 255 255 255 255 255 255 255 255 255 255 255 255 255 255 255 255 255 255 255 255 255 255 255 255 255 255 255 255 255 255 255 255 255 255 255 255 255 255 255 255 255 255 255 255 255 255 255 255 255 255 255 255 255 255 255 255 255 255 255 255 255 255 255 255 255 255 255 255 255 255 255 255 255 255 255 255 255 255 255 255 255 255 255 255 255 255 255 255 255 255 255 255 255 255 255 255 255 255 255 255 255 255 255 255 255 255 255 255 255 255 255 255 255 255 255 255 255 255 255 255 255 255 255 255 255 255 255 255 255 255 255 255 255 255 255 255 255 255 255 255 255 255 255 255 255 255 255 255 255 255 255 255 255 255 255 255 255 255 255 255 255 255 255 255 255 255 255 255 255 255 255 255 255 255 255 255 255 255 255 255 255 255 255 255 255 255 255 255 255 255 255 255 255 255 255 255 255 255 255 255 255 255 255 255 255 255 255 255 255 255 255 255 255 255 255 255 255 255 255 255 255 255 255 255 255 255 255 255 255 255 255 255 255 255 255 255 255 255 255 255 255 255 255 255 255 255 255 255 255 255 255 255 255 255 255 255 255 255 255 255 255 255 255 255 255 255 255 255 255 255 255 255 255 255 255 255 255 255 255 255 255 255 255 255 255 255 255 255 255 255 255 255 255 255 255 255 255 255 255 255 255 255 255 255 255 255 255 255 255 255 255 255 255 255 255 255 255 255 255 255 255 255 255 255 255 255 255 255 255 255 255 255 255 255 255 255 255 255 255 255 255 255 255 255 255 255 255 255 255 255 255 255 255 255 255 255 255 255 255 255 255 255 255 255 255 255 255 255 255 255 255 255 255 255 255 255 255 255 255 255 255 255 255 255 255 255 255 255 255 255 255 255 255 255 255 255 255 255 255 255 255 255 255 255 255 255 255 255 255 255 255 255 255 255 255 255 255 255 255 255 255 255 255 255 255 255 255 255 255 255 255 255 255 255 255 255 255 255 255 255 255 255 255 255 255 255 255 255 255 255 255 255 255 255 255 255 255 255 255 255 255 255 255 255 255 255 255 255 255 255 255 255 255 255 255 255 255 255 255 255 255 255 255 255 255 255 255 255 255 255 255 255 255 255 255 255 255 255 255 255 255 255 255 255 255 255 255 255 255 255 255 255 255 255 255 255 255 255 255 255 255 255 255 255 255 255 255 255 255 255 255 255 255 255 255 255 255 255 255 255 255 255 255 255 255 255 255 255 255 255 255 255 255 255 255 255 255 255 255 255 255 255 255 255 255 255 255 255 255 255 255 255 255 255 255 255 255 255 255 255 255 255 255 255 255 255 255 255 255 255 255 255 255 255 255 255 255 255 255 255 255 255 255 255 255 255 255 255 255 255 255 255 255 255 255 255 255 255 255 255 255 255 255 255 255 255 255 255 255 255 255 255 255 255 255 255 255 255 255 255 255 255 255 255 255 255 255 255 255 255 255 255 255 255 255 255 255 255 255 255 255 255 255 255 255 255 255 255 255 255 255 255 255 255 255 255 255 255 255 255 255 255 255 255 255 255 255 255 255 255 255 255 255 255 255 255 255 255 255 255 255 255 255 255 255 255 255 255 255 255 255 255 255 255 255 255 0 0 0 0 0 0 0 0 0 0 0 0 0 0 0 0 0 0 0 0 0 0 0 0 0 0 0 0 0 0 0 0 0 0 0 0 0 0 0 0 0 0 0 0 0 0 0 0 0 0 0 0 0 0 0 0 0 0 0 0 0 0 0 0 0 0 0 0 0 0 0 0 0 0 0 0 0 0 0 0 0 0 0 17 85 115 101 114 32 69 118 101 110 116 32 45 32 83 116 111 112 100 1 0 0 0 0 0 0 0 0 0 0 0 0 0 0 0 0 0 0 0 0 0 0 0 0 0 0 0 0 0 0 0 0 0 0 0 0 0 11 83 109 97 108 108 32 70 111 110 116 115 0 1 9 1 1

</Property>
	<Item Name="Create User Event - Stop.vi" Type="VI" URL="../Create User Event - Stop.vi"/>
	<Item Name="Fire User Event - Stop.vi" Type="VI" URL="../Fire User Event - Stop.vi"/>
	<Item Name="Destroy User Event - Stop.vi" Type="VI" URL="../Destroy User Event - Stop.vi"/>
</Library>
