# Supplementary material for: A simultaneous optical and electrical in-vitro neuronal recording system to evaluate microelectrode performance
Source: PLoS One. 2020 Aug 20;15(8):e0237709. doi: 10.1371/journal.pone.0237709 (PMC7440637; doi:10.1371/journal.pone.0237709)
Supplement: S3 File — (ZIP) [file pone.0237709.s003.zip]

Archive with 4,847 entries (4,847 files):
- Gold Electrode Recording.txt
- PEDOT Electrode Recording.txt
- PEDOT Electrode Recording/_color.xsv
- PEDOT Electrode Recording/_config.xsv
- PEDOT Electrode Recording/Position000000.tif
- PEDOT Electrode Recording/Position000001.tif
- PEDOT Electrode Recording/Position000002.tif
- PEDOT Electrode Recording/Position000003.tif
- PEDOT Electrode Recording/Position000004.tif
- PEDOT Electrode Recording/Position000005.tif
- PEDOT Electrode Recording/Position000006.tif
- PEDOT Electrode Recording/Position000007.tif
- PEDOT Electrode Recording/Position000008.tif
- PEDOT Electrode Recording/Position000009.tif
- PEDOT Electrode Recording/Position000010.tif
- PEDOT Electrode Recording/Position000011.tif
- PEDOT Electrode Recording/Position000012.tif
- PEDOT Electrode Recording/Position000013.tif
- PEDOT Electrode Recording/Position000014.tif
- PEDOT Electrode Recording/Position000015.tif
- PEDOT Electrode Recording/Position000016.tif
- PEDOT Electrode Recording/Position000017.tif
- PEDOT Electrode Recording/Position000018.tif
- PEDOT Electrode Recording/Position000019.tif
- PEDOT Electrode Recording/Position000020.tif
- PEDOT Electrode Recording/Position000021.tif
- PEDOT Electrode Recording/Position000022.tif
- PEDOT Electrode Recording/Position000023.tif
- PEDOT Electrode Recording/Position000024.tif
- PEDOT Electrode Recording/Position000025.tif
- PEDOT Electrode Recording/Position000026.tif
- PEDOT Electrode Recording/Position000027.tif
- PEDOT Electrode Recording/Position000028.tif
- PEDOT Electrode Recording/Position000029.tif
- PEDOT Electrode Recording/Position000030.tif
- PEDOT Electrode Recording/Position000031.tif
- PEDOT Electrode Recording/Position000032.tif
- PEDOT Electrode Recording/Position000033.tif
- PEDOT Electrode Recording/Position000034.tif
- PEDOT Electrode Recording/Position000035.tif
- PEDOT Electrode Recording/Position000036.tif
- PEDOT Electrode Recording/Position000037.tif
- PEDOT Electrode Recording/Position000038.tif
- PEDOT Electrode Recording/Position000039.tif
- PEDOT Electrode Recording/Position000040.tif
- PEDOT Electrode Recording/Position000041.tif
- PEDOT Electrode Recording/Position000042.tif
- PEDOT Electrode Recording/Position000043.tif
- PEDOT Electrode Recording/Position000044.tif
- PEDOT Electrode Recording/Position000045.tif
- PEDOT Electrode Recording/Position000046.tif
- PEDOT Electrode Recording/Position000047.tif
- PEDOT Electrode Recording/Position000048.tif
- PEDOT Electrode Recording/Position000049.tif
- PEDOT Electrode Recording/Position000050.tif
- PEDOT Electrode Recording/Position000051.tif
- PEDOT Electrode Recording/Position000052.tif
- PEDOT Electrode Recording/Position000053.tif
- PEDOT Electrode Recording/Position000054.tif
- PEDOT Electrode Recording/Position000055.tif
- PEDOT Electrode Recording/Position000056.tif
- PEDOT Electrode Recording/Position000057.tif
- PEDOT Electrode Recording/Position000058.tif
- PEDOT Electrode Recording/Position000059.tif
- PEDOT Electrode Recording/Position000060.tif
- PEDOT Electrode Recording/Position000061.tif
- PEDOT Electrode Recording/Position000062.tif
- PEDOT Electrode Recording/Position000063.tif
- PEDOT Electrode Recording/Position000064.tif
- PEDOT Electrode Recording/Position000065.tif
- PEDOT Electrode Recording/Position000066.tif
- PEDOT Electrode Recording/Position000067.tif
- PEDOT Electrode Recording/Position000068.tif
- PEDOT Electrode Recording/Position000069.tif
- PEDOT Electrode Recording/Position000070.tif
- PEDOT Electrode Recording/Position000071.tif
- PEDOT Electrode Recording/Position000072.tif
- PEDOT Electrode Recording/Position000073.tif
- PEDOT Electrode Recording/Position000074.tif
- PEDOT Electrode Recording/Position000075.tif
- PEDOT Electrode Recording/Position000076.tif
- PEDOT Electrode Recording/Position000077.tif
- PEDOT Electrode Recording/Position000078.tif
- PEDOT Electrode Recording/Position000079.tif
- PEDOT Electrode Recording/Position000080.tif
- PEDOT Electrode Recording/Position000081.tif
- PEDOT Electrode Recording/Position000082.tif
- PEDOT Electrode Recording/Position000083.tif
- PEDOT Electrode Recording/Position000084.tif
- PEDOT Electrode Recording/Position000085.tif
- PEDOT Electrode Recording/Position000086.tif
- PEDOT Electrode Recording/Position000087.tif
- PEDOT Electrode Recording/Position000088.tif
- PEDOT Electrode Recording/Position000089.tif
- PEDOT Electrode Recording/Position000090.tif
- PEDOT Electrode Recording/Position000091.tif
- PEDOT Electrode Recording/Position000092.tif
- PEDOT Electrode Recording/Position000093.tif
- PEDOT Electrode Recording/Position000094.tif
- PEDOT Electrode Recording/Position000095.tif
- PEDOT Electrode Recording/Position000096.tif
- PEDOT Electrode Recording/Position000097.tif
- PEDOT Electrode Recording/Position000098.tif
- PEDOT Electrode Recording/Position000099.tif
- PEDOT Electrode Recording/Position000100.tif
- PEDOT Electrode Recording/Position000101.tif
- PEDOT Electrode Recording/Position000102.tif
- PEDOT Electrode Recording/Position000103.tif
- PEDOT Electrode Recording/Position000104.tif
- PEDOT Electrode Recording/Position000105.tif
- PEDOT Electrode Recording/Position000106.tif
- PEDOT Electrode Recording/Position000107.tif
- PEDOT Electrode Recording/Position000108.tif
- PEDOT Electrode Recording/Position000109.tif
- PEDOT Electrode Recording/Position000110.tif
- PEDOT Electrode Recording/Position000111.tif
- PEDOT Electrode Recording/Position000112.tif
- PEDOT Electrode Recording/Position000113.tif
- PEDOT Electrode Recording/Position000114.tif
- PEDOT Electrode Recording/Position000115.tif
- PEDOT Electrode Recording/Position000116.tif
- PEDOT Electrode Recording/Position000117.tif
- PEDOT Electrode Recording/Position000118.tif
- PEDOT Electrode Recording/Position000119.tif
- PEDOT Electrode Recording/Position000120.tif
- PEDOT Electrode Recording/Position000121.tif
- PEDOT Electrode Recording/Position000122.tif
- PEDOT Electrode Recording/Position000123.tif
- PEDOT Electrode Recording/Position000124.tif
- PEDOT Electrode Recording/Position000125.tif
- PEDOT Electrode Recording/Position000126.tif
- PEDOT Electrode Recording/Position000127.tif
- PEDOT Electrode Recording/Position000128.tif
- PEDOT Electrode Recording/Position000129.tif
- PEDOT Electrode Recording/Position000130.tif
- PEDOT Electrode Recording/Position000131.tif
- PEDOT Electrode Recording/Position000132.tif
- PEDOT Electrode Recording/Position000133.tif
- PEDOT Electrode Recording/Position000134.tif
- PEDOT Electrode Recording/Position000135.tif
- PEDOT Electrode Recording/Position000136.tif
- PEDOT Electrode Recording/Position000137.tif
- PEDOT Electrode Recording/Position000138.tif
- PEDOT Electrode Recording/Position000139.tif
- PEDOT Electrode Recording/Position000140.tif
- PEDOT Electrode Recording/Position000141.tif
- PEDOT Electrode Recording/Position000142.tif
- PEDOT Electrode Recording/Position000143.tif
- PEDOT Electrode Recording/Position000144.tif
- PEDOT Electrode Recording/Position000145.tif
- PEDOT Electrode Recording/Position000146.tif
- PEDOT Electrode Recording/Position000147.tif
- PEDOT Electrode Recording/Position000148.tif
- PEDOT Electrode Recording/Position000149.tif
- PEDOT Electrode Recording/Position000150.tif
- PEDOT Electrode Recording/Position000151.tif
- PEDOT Electrode Recording/Position000152.tif
- PEDOT Electrode Recording/Position000153.tif
- PEDOT Electrode Recording/Position000154.tif
- PEDOT Electrode Recording/Position000155.tif
- PEDOT Electrode Recording/Position000156.tif
- PEDOT Electrode Recording/Position000157.tif
- PEDOT Electrode Recording/Position000158.tif
- PEDOT Electrode Recording/Position000159.tif
- PEDOT Electrode Recording/Position000160.tif
- PEDOT Electrode Recording/Position000161.tif
- PEDOT Electrode Recording/Position000162.tif
- PEDOT Electrode Recording/Position000163.tif
- PEDOT Electrode Recording/Position000164.tif
- PEDOT Electrode Recording/Position000165.tif
- PEDOT Electrode Recording/Position000166.tif
- PEDOT Electrode Recording/Position000167.tif
- PEDOT Electrode Recording/Position000168.tif
- PEDOT Electrode Recording/Position000169.tif
- PEDOT Electrode Recording/Position000170.tif
- PEDOT Electrode Recording/Position000171.tif
- PEDOT Electrode Recording/Position000172.tif
- PEDOT Electrode Recording/Position000173.tif
- PEDOT Electrode Recording/Position000174.tif
- PEDOT Electrode Recording/Position000175.tif
- PEDOT Electrode Recording/Position000176.tif
- PEDOT Electrode Recording/Position000177.tif
- PEDOT Electrode Recording/Position000178.tif
- PEDOT Electrode Recording/Position000179.tif
- PEDOT Electrode Recording/Position000180.tif
- PEDOT Electrode Recording/Position000181.tif
- PEDOT Electrode Recording/Position000182.tif
- PEDOT Electrode Recording/Position000183.tif
- PEDOT Electrode Recording/Position000184.tif
- PEDOT Electrode Recording/Position000185.tif
- PEDOT Electrode Recording/Position000186.tif
- PEDOT Electrode Recording/Position000187.tif
- PEDOT Electrode Recording/Position000188.tif
- PEDOT Electrode Recording/Position000189.tif
- PEDOT Electrode Recording/Position000190.tif
- PEDOT Electrode Recording/Position000191.tif
- PEDOT Electrode Recording/Position000192.tif
- PEDOT Electrode Recording/Position000193.tif
- PEDOT Electrode Recording/Position000194.tif
- PEDOT Electrode Recording/Position000195.tif
- PEDOT Electrode Recording/Position000196.tif
- PEDOT Electrode Recording/Position000197.tif
- PEDOT Electrode Recording/Position000198.tif
- PEDOT Electrode Recording/Position000199.tif
- PEDOT Electrode Recording/Position000200.tif
- PEDOT Electrode Recording/Position000201.tif
- PEDOT Electrode Recording/Position000202.tif
- PEDOT Electrode Recording/Position000203.tif
- PEDOT Electrode Recording/Position000204.tif
- PEDOT Electrode Recording/Position000205.tif
- PEDOT Electrode Recording/Position000206.tif
- PEDOT Electrode Recording/Position000207.tif
- PEDOT Electrode Recording/Position000208.tif
- PEDOT Electrode Recording/Position000209.tif
- PEDOT Electrode Recording/Position000210.tif
- PEDOT Electrode Recording/Position000211.tif
- PEDOT Electrode Recording/Position000212.tif
- PEDOT Electrode Recording/Position000213.tif
- PEDOT Electrode Recording/Position000214.tif
- PEDOT Electrode Recording/Position000215.tif
- PEDOT Electrode Recording/Position000216.tif
- PEDOT Electrode Recording/Position000217.tif
- PEDOT Electrode Recording/Position000218.tif
- PEDOT Electrode Recording/Position000219.tif
- PEDOT Electrode Recording/Position000220.tif
- PEDOT Electrode Recording/Position000221.tif
- PEDOT Electrode Recording/Position000222.tif
- PEDOT Electrode Recording/Position000223.tif
- PEDOT Electrode Recording/Position000224.tif
- PEDOT Electrode Recording/Position000225.tif
- PEDOT Electrode Recording/Position000226.tif
- PEDOT Electrode Recording/Position000227.tif
- PEDOT Electrode Recording/Position000228.tif
- PEDOT Electrode Recording/Position000229.tif
- PEDOT Electrode Recording/Position000230.tif
- PEDOT Electrode Recording/Position000231.tif
- PEDOT Electrode Recording/Position000232.tif
- PEDOT Electrode Recording/Position000233.tif
- PEDOT Electrode Recording/Position000234.tif
- PEDOT Electrode Recording/Position000235.tif
- PEDOT Electrode Recording/Position000236.tif
- PEDOT Electrode Recording/Position000237.tif
- PEDOT Electrode Recording/Position000238.tif
- PEDOT Electrode Recording/Position000239.tif
- PEDOT Electrode Recording/Position000240.tif
- PEDOT Electrode Recording/Position000241.tif
- PEDOT Electrode Recording/Position000242.tif
- PEDOT Electrode Recording/Position000243.tif
- PEDOT Electrode Recording/Position000244.tif
- PEDOT Electrode Recording/Position000245.tif
- PEDOT Electrode Recording/Position000246.tif
- PEDOT Electrode Recording/Position000247.tif
- PEDOT Electrode Recording/Position000248.tif
- PEDOT Electrode Recording/Position000249.tif
- PEDOT Electrode Recording/Position000250.tif
- PEDOT Electrode Recording/Position000251.tif
- PEDOT Electrode Recording/Position000252.tif
- PEDOT Electrode Recording/Position000253.tif
- PEDOT Electrode Recording/Position000254.tif
- PEDOT Electrode Recording/Position000255.tif
- PEDOT Electrode Recording/Position000256.tif
- PEDOT Electrode Recording/Position000257.tif
- PEDOT Electrode Recording/Position000258.tif
- PEDOT Electrode Recording/Position000259.tif
- PEDOT Electrode Recording/Position000260.tif
- PEDOT Electrode Recording/Position000261.tif
- PEDOT Electrode Recording/Position000262.tif
- PEDOT Electrode Recording/Position000263.tif
- PEDOT Electrode Recording/Position000264.tif
- PEDOT Electrode Recording/Position000265.tif
- PEDOT Electrode Recording/Position000266.tif
- PEDOT Electrode Recording/Position000267.tif
- PEDOT Electrode Recording/Position000268.tif
- PEDOT Electrode Recording/Position000269.tif
- PEDOT Electrode Recording/Position000270.tif
- PEDOT Electrode Recording/Position000271.tif
- PEDOT Electrode Recording/Position000272.tif
- PEDOT Electrode Recording/Position000273.tif
- PEDOT Electrode Recording/Position000274.tif
- PEDOT Electrode Recording/Position000275.tif
- PEDOT Electrode Recording/Position000276.tif
- PEDOT Electrode Recording/Position000277.tif
- PEDOT Electrode Recording/Position000278.tif
- PEDOT Electrode Recording/Position000279.tif
- PEDOT Electrode Recording/Position000280.tif
- PEDOT Electrode Recording/Position000281.tif
- PEDOT Electrode Recording/Position000282.tif
- PEDOT Electrode Recording/Position000283.tif
- PEDOT Electrode Recording/Position000284.tif
- PEDOT Electrode Recording/Position000285.tif
- PEDOT Electrode Recording/Position000286.tif
- PEDOT Electrode Recording/Position000287.tif
- PEDOT Electrode Recording/Position000288.tif
- PEDOT Electrode Recording/Position000289.tif
- PEDOT Electrode Recording/Position000290.tif
- PEDOT Electrode Recording/Position000291.tif
- PEDOT Electrode Recording/Position000292.tif
- PEDOT Electrode Recording/Position000293.tif
- PEDOT Electrode Recording/Position000294.tif
- PEDOT Electrode Recording/Position000295.tif
[truncated: 4,547 more entries]
