# Supplementary material for: A simultaneous optical and electrical in-vitro neuronal recording system to evaluate microelectrode performance
Source: PLoS One. 2020 Aug 20;15(8):e0237709. doi: 10.1371/journal.pone.0237709 (PMC7440637; doi:10.1371/journal.pone.0237709)
Supplement: S3 File — (ZIP) [file pone.0237709.s003.zip › Gold Electrode Recording.txt]

Long Name	NoName	FilteredSignal
Units		Volts
Comments		IIR-Butterworth (Input: [1]/Dev1\ai2 (3))
Missing Value Flag		No
Monotony		not monotone
Channel Index		1
Channel Number		1
Sampling Interval		0/5E-5
1	0	0.23804781985308
2	5E-5	0.213437534073272
3	1E-4	0.189003658831123
4	1.5E-4	0.165161460846551
5	2E-4	0.142154025385274
6	2.5E-4	0.120154464004308
7	3E-4	0.0994434673060312
8	3.5E-4	0.0802709389289831
9	4E-4	0.0624103438043448
10	4.5E-4	0.0449840645070374
11	5E-4	0.0268802227928546
12	5.5E-4	0.00729299083566382
13	6E-4	-0.0139564344180148
14	6.5E-4	-0.0361182703316469
15	7E-4	-0.0574620822977554
16	7.5E-4	-0.0759174444824424
17	8E-4	-0.0901760138433776
18	8.5E-4	-0.100552613849977
19	9E-4	-0.108847728797465
20	9.5E-4	-0.117157997563655
21	0.001	-0.126649502921296
22	0.00105	-0.137192306318666
23	0.0011	-0.147846993377286
24	0.00115	-0.157620503882715
25	0.0012	-0.165917485904661
26	0.00125	-0.172583133705708
27	0.0013	-0.177746012764584
28	0.00135	-0.181650128738866
29	0.0014	-0.184522085289072
30	0.00145	-0.186435985719772
31	0.0015	-0.18739924903343
32	0.00155	-0.187774328916773
33	0.0016	-0.188331483493435
34	0.00165	-0.189507263866693
35	0.0017	-0.190850336223187
36	0.00175	-0.191487321118104
37	0.0018	-0.1908716930621
38	0.00185	-0.188938102533758
39	0.0019	-0.185930740361698
40	0.00195	-0.182252322775692
41	0.002	-0.178269147407091
42	0.00205	-0.174292712121787
43	0.0021	-0.170719554131978
44	0.00215	-0.167710727894042
45	0.0022	-0.164576850844211
46	0.00225	-0.159960646381059
47	0.0023	-0.152852174796422
48	0.00235	-0.143282292584521
49	0.0024	-0.132181810001132
50	0.00245	-0.120794077473681
51	0.0025	-0.110084868495701
52	0.00255	-0.100412213133929
53	0.0026	-0.0915641270497858
54	0.00265	-0.083062525728149
55	0.0027	-0.074431028376825
56	0.00275	-0.0653586370544552
57	0.0028	-0.0558635094649329
58	0.00285	-0.0463250453206587
59	0.0029	-0.0373549667084543
60	0.00295	-0.0295371662046584
61	0.003	-0.0230465518789833
62	0.00305	-0.0174291579805388
63	0.0031	-0.0118283739351881
64	0.00315	-0.00563280948419465
65	0.0032	0.00102191030622212
66	0.00325	0.00752930227349591
67	0.0033	0.0135138456782529
68	0.00335	0.0190774968200675
69	0.0034	0.024396341422686
70	0.00345	0.0293547488852144
71	0.0035	0.0338111352683845
72	0.00355	0.0380166609084944
73	0.0036	0.0424179112287608
74	0.00365	0.0470166045367542
75	0.0037	0.0511427860019579
76	0.00375	0.0540746163407963
77	0.0038	0.0558519373030653
78	0.00385	0.0573494237135143
79	0.0039	0.0595076271039328
80	0.00395	0.0624684619223111
81	0.004	0.065526912524307
82	0.00405	0.0678929993718291
83	0.0041	0.0693268683387871
84	0.00415	0.0699658141569943
85	0.0042	0.0696298214809277
86	0.00425	0.0677943190004777
87	0.0043	0.0646115772824163
88	0.00435	0.0614477223249574
89	0.0044	0.0599869697762458
90	0.00445	0.0610364471568334
91	0.0045	0.0641238846933971
92	0.00455	0.0677725071992423
93	0.0046	0.0701580495301659
94	0.00465	0.0699934920944645
95	0.0047	0.0670614159663678
96	0.00475	0.0620592283114321
97	0.0048	0.056242219354151
98	0.00485	0.0510240404451592
99	0.0049	0.0473258169977004
100	0.00495	0.0451468228748202
101	0.005	0.0437863820696722
102	0.00505	0.0423388177887607
103	0.0051	0.040149512673656
104	0.00515	0.0371903546187586
105	0.0052	0.0341085867994968
106	0.00525	0.0316860803293402
107	0.0053	0.0299013143719229
108	0.00535	0.0276713501776285
109	0.0054	0.0238700696688787
110	0.00545	0.0183619707752123
111	0.0055	0.0119789426571097
112	0.00555	0.00597806039127846
113	0.0056	0.00158765733912469
114	0.00565	-4.36427404697959E-4
115	0.0057	-1.30859966166685E-4
116	0.00575	0.00184556677623338
117	0.0058	0.00458344966090252
118	0.00585	0.00708567727760023
119	0.0059	0.0084838668313032
120	0.00595	0.00833413826547091
121	0.006	0.00658678468706086
122	0.00605	0.00331475963185901
123	0.0061	-0.00127888494594797
124	0.00615	-0.00649245880117899
125	0.0062	-0.0110687371674141
126	0.00625	-0.0139091390712246
127	0.0063	-0.0148138006804407
128	0.00635	-0.0143716826191948
129	0.0064	-0.0134121081534989
130	0.00645	-0.0127251758248832
131	0.0065	-0.0130356597809097
132	0.00655	-0.0148968550943792
133	0.0066	-0.0182633998035088
134	0.00665	-0.0222495386795617
135	0.0067	-0.0257061398433752
136	0.00675	-0.0280219368391614
137	0.0068	-0.0294090163871112
138	0.00685	-0.0307570160597315
139	0.0069	-0.0330276369649178
140	0.00695	-0.0362450145191904
141	0.007	-0.0391008409498854
142	0.00705	-0.0398714940220304
143	0.0071	-0.0375852972085033
144	0.00715	-0.0323246296577862
145	0.0072	-0.0251369588568915
146	0.00725	-0.0179905210484141
147	0.0073	-0.0131900092627915
148	0.00735	-0.0122395298930122
149	0.0074	-0.0150807519925118
150	0.00745	-0.020240382950357
151	0.0075	-0.0255499094625671
152	0.00755	-0.0288847777640682
153	0.0076	-0.0289159578497009
154	0.00765	-0.0257501532125402
155	0.0077	-0.0206874344688097
156	0.00775	-0.0151984085845547
157	0.0078	-0.010193306000484
158	0.00785	-0.0059206264586027
159	0.0079	-0.00217283352625941
160	0.00795	0.00129605425119972
161	0.008	0.00422801881247015
162	0.00805	0.00573694628937882
163	0.0081	0.00501884805202013
164	0.00815	0.00214126275902438
165	0.0082	-0.00198976086218416
166	0.00825	-0.00611245722712905
167	0.0083	-0.00898621369900354
168	0.00835	-0.00970109958083198
169	0.0084	-0.0079666026273737
170	0.00845	-0.00427702394666096
171	0.0085	2.23595997344783E-4
172	0.00855	0.00420143961838371
173	0.0086	0.00666046189994163
174	0.00865	0.00719189999641989
175	0.0087	0.00591049488810036
176	0.00875	0.00333113397047002
177	0.0088	2.6907077391175E-4
178	0.00885	-0.00222867843639302
179	0.0089	-0.00315344389767586
180	0.00895	-0.00215698118211727
181	0.009	1.60469986659362E-4
182	0.00905	0.00267373621095732
183	0.0091	0.004302646340479
184	0.00915	0.00446585342115746
185	0.0092	0.00344906731795172
186	0.00925	0.00223985217226821
187	0.0093	0.00169195560728705
188	0.00935	0.00184620408182517
189	0.0094	0.00210989482815406
190	0.00945	0.00195775582525905
191	0.0095	0.00138425671646561
192	0.00955	8.51365562810902E-4
193	0.0096	9.77437854966484E-4
194	0.00965	0.00215575089481251
195	0.0097	0.00430142009074441
196	0.00975	0.00701866346779972
197	0.0098	0.00999850807712821
198	0.00985	0.0130463588772408
199	0.0099	0.0157844231976181
200	0.00995	0.0177606112941425
201	0.01	0.0189739610187093
202	0.01005	0.0199570295462924
203	0.0101	0.0211354500354731
204	0.01015	0.0221890362382471
205	0.0102	0.0221306509804917
206	0.01025	0.0201070450886177
207	0.0103	0.016323555286577
208	0.01035	0.0121383365640101
209	0.0104	0.00901787890238237
210	0.01045	0.00742132434799603
211	0.0105	0.00672056294141321
212	0.01055	0.00603911451173039
213	0.0106	0.00496534579519958
214	0.01065	0.00347415504354143
215	0.0107	0.00164356812316063
216	0.01075	-2.92644328355796E-4
217	0.0108	-0.00190417898957401
218	0.01085	-0.0027574241458167
219	0.0109	-0.00282087867887354
220	0.01095	-0.00285376875871279
221	0.011	-0.00392638908556814
222	0.01105	-0.00616572985152203
223	0.0111	-0.00846525112348917
224	0.01115	-0.00959641515098281
225	0.0112	-0.00913797954595845
226	0.01125	-0.00739857091588544
227	0.0113	-0.00484203456946968
228	0.01135	-0.00172740816872832
229	0.0114	0.00173367845404663
230	0.01145	0.00505030084949594
231	0.0115	0.00740336863860791
232	0.01155	0.00799046539372687
233	0.0116	0.00649072104698682
234	0.01165	0.00313836448506208
235	0.0117	-0.00156609081816546
236	0.01175	-0.00697095721787445
237	0.0118	-0.0121693275675328
238	0.01185	-0.0160606245636324
239	0.0119	-0.0177238138257534
240	0.01195	-0.017030647500596
241	0.012	-0.0149667784883847
242	0.01205	-0.0129516655171867
243	0.0121	-0.0116632780408592
244	0.01215	-0.0106151214619833
245	0.0122	-0.00882290877345052
246	0.01225	-0.00592281275328951
247	0.0123	-0.00271926663293784
248	0.01235	-5.22261473384439E-4
249	0.0124	5.32170715035196E-5
250	0.01245	-5.89259405143011E-4
251	0.0125	-0.0016611270055169
252	0.01255	-0.00242860802605394
253	0.0126	-0.00238067092086058
254	0.01265	-0.00154443324970732
255	0.0127	-4.57203991221081E-4
256	0.01275	3.14218872942224E-4
257	0.0128	5.67224407426473E-4
258	0.01285	6.23796816687137E-4
259	0.0129	0.00122225348072522
260	0.01295	0.00301675932591911
261	0.013	0.00598759296543117
262	0.01305	0.00924136461054792
263	0.0131	0.0113498271885016
264	0.01315	0.011151262739312
265	0.0132	0.00854452923996398
266	0.01325	0.00456754656315451
267	0.0133	7.85011440316855E-4
268	0.01335	-0.00147566233727728
269	0.0134	-0.00176924018417778
270	0.01345	-7.79058381997808E-4
271	0.0135	2.24892380449288E-4
272	0.01355	4.67329801890293E-4
273	0.0136	2.01361675557704E-4
274	0.01365	2.02537716475645E-4
275	0.0137	9.91301396337199E-4
276	0.01375	0.00253409566756897
277	0.0138	0.00439142490405585
278	0.01385	0.00585014304076099
279	0.0139	0.00609043577782961
280	0.01395	0.00481803444486106
281	0.014	0.00279956564853633
282	0.01405	0.00139930246583124
283	0.0141	0.00147398656715414
284	0.01415	0.00269781633116095
285	0.0142	0.00387576358069053
286	0.01425	0.00393730764410758
287	0.0143	0.00272484305826313
288	0.01435	0.0010102379466294
289	0.0144	-1.23171598153893E-4
290	0.01445	-9.54347588310901E-5
291	0.0145	7.79930735476418E-4
292	0.01455	0.00176621896819221
293	0.0146	0.00248785963801572
294	0.01465	0.00304620438652357
295	0.0147	0.00358156693892969
296	0.01475	0.00409451925680238
297	0.0148	0.00460994289713984
298	0.01485	0.00519924382082708
299	0.0149	0.00571901817025056
300	0.01495	0.00569623333103568
301	0.015	0.00479366491681804
302	0.01505	0.00343812356417195
303	0.0151	0.00257117422051925
304	0.01515	0.00267740797211868
305	0.0152	0.00327651671113957
306	0.01525	0.00313603490630407
307	0.0153	0.00109537395258941
308	0.01535	-0.00277222815991907
309	0.0154	-0.00698852952906909
310	0.01545	-0.00987628986989753
311	0.0155	-0.0107194110353681
312	0.01555	-0.0100457046930795
313	0.0156	-0.0092044142124651
314	0.01565	-0.00946105439482348
315	0.0157	-0.0111888781167404
316	0.01575	-0.0137106856490286
317	0.0158	-0.0157816830231254
318	0.01585	-0.0163748236974435
319	0.0159	-0.0151842549857993
320	0.01595	-0.0125982142741231
321	0.016	-0.00945241373237132
322	0.01605	-0.00664424886866277
323	0.0161	-0.00456344305239026
324	0.01615	-0.00292502106986214
325	0.0162	-0.00142995103805882
326	0.01625	-3.56262273048524E-4
327	0.0163	-2.72449132426911E-4
328	0.01635	-0.00145782822057666
329	0.0164	-0.00356169047156751
330	0.01645	-0.00559026883481967
331	0.0165	-0.00643244446169405
332	0.01655	-0.00541781978565037
333	0.0166	-0.00234240866220523
334	0.01665	0.0025580498221362
335	0.0167	0.00836807666535083
336	0.01675	0.0134463404065742
337	0.0168	0.0159640704359787
338	0.01685	0.0147700048913368
339	0.0169	0.00996775919866584
340	0.01695	0.00298180815395083
341	0.017	-0.00394046135252504
342	0.01705	-0.0088053706837178
343	0.0171	-0.0107547803845634
344	0.01715	-0.00989750126605778
345	0.0172	-0.00668950963186888
346	0.01725	-0.0019462057990676
347	0.0173	0.00288841962461628
348	0.01735	0.00615362576709378
349	0.0174	0.00678862982448989
350	0.01745	0.00468502583937427
351	0.0175	5.89926579499009E-4
352	0.01755	-0.00401792100616227
353	0.0176	-0.00733111785821745
354	0.01765	-0.00802777241129735
355	0.0177	-0.00588270537041306
356	0.01775	-0.00172545260875291
357	0.0178	0.00303620317865749
358	0.01785	0.0069338734007367
359	0.0179	0.00892564091739129
360	0.01795	0.0088604144171488
361	0.018	0.0075629425446406
362	0.01805	0.00623943631139193
363	0.0181	0.0056217122150046
364	0.01815	0.00557265487108624
365	0.0182	0.0053469774766523
366	0.01825	0.00420005971299159
367	0.0183	0.00197512308366188
368	0.01835	-7.49970663845634E-4
369	0.0184	-0.00314129077358127
370	0.01845	-0.00472241351435509
371	0.0185	-0.00553134077824335
372	0.01855	-0.00576527151350403
373	0.0186	-0.00529006488921668
374	0.01865	-0.00357378203442871
375	0.0187	-2.01249905000533E-4
376	0.01875	0.00458806661873062
377	0.0188	0.00986439220325902
378	0.01885	0.0144745769858574
379	0.0189	0.0175975482539189
380	0.01895	0.0188909376495507
381	0.019	0.0183407978865912
382	0.01905	0.0162597793473305
383	0.0191	0.0134203319209662
384	0.01915	0.010940053524131
385	0.0192	0.00967879515801273
386	0.01925	0.00962278539200961
387	0.0193	0.0100273558415616
388	0.01935	0.0101205035751937
389	0.0194	0.0094363023793943
390	0.01945	0.00766553167748715
391	0.0195	0.0047076703617755
392	0.01955	9.22249080471643E-4
393	0.0196	-0.00293434648950221
394	0.01965	-0.00606392203054036
395	0.0197	-0.00799674120400174
396	0.01975	-0.00871649575907969
397	0.0198	-0.00840048204464904
398	0.01985	-0.00718396626067555
399	0.0199	-0.0053412326253675
400	0.01995	-0.00349897737802013
401	0.02	-0.00252494528220704
402	0.02005	-0.00325389581559749
403	0.0201	-0.00601305081034462
404	0.02015	-0.0102810330488543
405	0.0202	-0.0150899326544136
406	0.02025	-0.0195604459850707
407	0.0203	-0.0230029409828843
408	0.02035	-0.0250309739580533
409	0.0204	-0.0254880091129872
410	0.02045	-0.0240436886414929
411	0.0205	-0.0203232799933385
412	0.02055	-0.0146653334325004
413	0.0206	-0.00851403920913107
414	0.02065	-0.00370324996796956
415	0.0207	-0.00113879234499237
416	0.02075	-4.04247523463436E-4
417	0.0208	-6.36098676842001E-4
418	0.02085	-0.00123583108680814
419	0.0209	-0.00167243239074052
420	0.02095	-0.00122247472896952
421	0.021	7.02548122407207E-4
422	0.02105	0.00397946473773105
423	0.0211	0.00762202631798465
424	0.02115	0.0104049772898802
425	0.0212	0.0117536658106696
426	0.02125	0.0120264404429839
427	0.0213	0.0120169823662252
428	0.02135	0.0123119451356519
429	0.0214	0.0130665136373042
430	0.02145	0.0140005810318929
431	0.0215	0.0143659631295886
432	0.02155	0.0132645872273552
433	0.0216	0.01037735177776
434	0.02165	0.00634667491132812
435	0.0217	0.00239569546266238
436	0.02175	-3.1938523705094E-4
437	0.0218	-0.00113057504794256
438	0.02185	-1.27339249374775E-4
439	0.0219	0.00178447258429706
440	0.02195	0.00338198386072246
441	0.022	0.00394954207993042
442	0.02205	0.00374075541099633
443	0.0221	0.00375284802420346
444	0.02215	0.00488859651378259
445	0.0222	0.00708281773263197
446	0.02225	0.00919110952924333
447	0.0223	0.00966980119325232
448	0.02235	0.00754877127651778
449	0.0224	0.00316936560707135
450	0.02245	-0.00195232882281396
451	0.0225	-0.0061507369178115
452	0.02255	-0.00861572670580736
453	0.0226	-0.00958022611765902
454	0.02265	-0.00974757629638427
455	0.0227	-0.00965744085333434
456	0.02275	-0.00949783152669592
457	0.0228	-0.00922825104135994
458	0.02285	-0.00877082737740278
459	0.0229	-0.00815096919317809
460	0.02295	-0.00746475223862028
461	0.023	-0.00681854172542093
462	0.02305	-0.006390029540083
463	0.0231	-0.00632760442888164
464	0.02315	-0.00645250811092701
465	0.0232	-0.0062620188277554
466	0.02325	-0.00530759690818858
467	0.0233	-0.00357057280016973
468	0.02335	-0.00162540669483618
469	0.0234	-3.78989565413629E-4
470	0.02345	-4.16326459494701E-4
471	0.0235	-0.00159770488787513
472	0.02355	-0.00335707515534971
473	0.0236	-0.0052263084354998
474	0.02365	-0.0069151969330619
475	0.0237	-0.00803373040701456
476	0.02375	-0.00808881289910345
477	0.0238	-0.00694368022428884
478	0.02385	-0.00500811596583273
479	0.0239	-0.00269657228414952
480	0.02395	5.05728975129516E-5
481	0.024	0.00342085752142988
482	0.02405	0.00703886952377823
483	0.0241	0.00991476907434929
484	0.02415	0.0111763439003021
485	0.0242	0.0106087532833193
486	0.02425	0.00838797383796894
487	0.0243	0.00470386441436535
488	0.02435	-6.01863210616671E-5
489	0.0244	-0.00498543731433029
490	0.02445	-0.0087349885934763
491	0.0245	-0.0101015018463235
492	0.02455	-0.00862253282281861
493	0.0246	-0.00490269219698128
494	0.02465	-2.99211807474442E-4
495	0.0247	0.00378698085908641
496	0.02475	0.00629290180059239
497	0.0248	0.00659603866925534
498	0.02485	0.00493352334694297
499	0.0249	0.00268245109017695
500	0.02495	0.00159259184648686
501	0.025	0.00247462595629239
502	0.02505	0.0047966519351576
503	0.0251	0.0075516002097602
504	0.02515	0.0101815249101941
505	0.0252	0.012673920117642
506	0.02525	0.0151908343766797
507	0.0253	0.0176083461080206
508	0.02535	0.0192120756151248
509	0.0254	0.0190854567012552
510	0.02545	0.0170485104165434
511	0.0255	0.0139366426552121
512	0.02555	0.0106732062839326
513	0.0256	0.00732641721342997
514	0.02565	0.0033169900973043
515	0.0257	-0.00163721858001425
516	0.02575	-0.00693996022938909
517	0.0258	-0.0113260069702301
518	0.02585	-0.0135160435476938
519	0.0259	-0.0128898919879285
520	0.02595	-0.00988562045452671
521	0.026	-0.00578575293997685
522	0.02605	-0.00193500358556886
523	0.0261	8.50419692760424E-4
524	0.02615	0.00228819774063556
525	0.0262	0.00257966838319232
526	0.02625	0.00239686307553129
527	0.0263	0.00261007558887906
528	0.02635	0.00397902073316909
529	0.0264	0.00664037750332897
530	0.02645	0.00947536969738851
531	0.0265	0.0105915775499491
532	0.02655	0.00887594921678861
533	0.0266	0.00487651848708933
534	0.02665	2.31998051063956E-4
535	0.0267	-0.00355128705976196
536	0.02675	-0.00580150674208416
537	0.0268	-0.00656363935436406
538	0.02685	-0.00631583565260385
539	0.0269	-0.00582477432504755
540	0.02695	-0.00589535871205102
541	0.027	-0.00702101536522573
542	0.02705	-0.00925338274250662
543	0.0271	-0.0123071428598086
544	0.02715	-0.0155374976826177
545	0.0272	-0.0179445248299749
546	0.02725	-0.0184223602406792
547	0.0273	-0.0160115621360748
548	0.02735	-0.0103913437143983
549	0.0274	-0.00257402801575296
550	0.02745	0.00507682570067841
551	0.0275	0.00980352362108794
552	0.02755	0.00976424318247646
553	0.0276	0.00494164560389804
554	0.02765	-0.00280771340289576
555	0.0277	-0.0106608583151637
556	0.02775	-0.0161509781344843
557	0.0278	-0.0179185614264215
558	0.02785	-0.0157477842634288
559	0.0279	-0.0105360049956262
560	0.02795	-0.00414951712143263
561	0.028	0.00122127372062972
562	0.02805	0.00392936080432627
563	0.0281	0.00366147082165211
564	0.02815	0.00186994995010047
565	0.0282	0.00112361909896364
566	0.02825	0.0034145857299617
567	0.0283	0.00869980888747157
568	0.02835	0.0148115524486366
569	0.0284	0.0188214414846189
570	0.02845	0.0188580220707558
571	0.0285	0.0150873778999175
572	0.02855	0.00938428759388638
573	0.0286	0.00405523099659851
574	0.02865	4.89384455966444E-4
575	0.0287	-0.00130503084650831
576	0.02875	-0.00211478818119736
577	0.0288	-0.00265804443144766
578	0.02885	-0.00323892634410338
579	0.0289	-0.00388378670893281
580	0.02895	-0.00454570052504944
581	0.029	-0.00521047990686678
582	0.02905	-0.00588485729146699
583	0.0291	-0.00663557588324027
584	0.02915	-0.00752539362288719
585	0.0292	-0.00823303049055089
586	0.02925	-0.00802285449259137
587	0.0293	-0.00634161005580267
588	0.02935	-0.00326216797302377
589	0.0294	6.76522490293249E-4
590	0.02945	0.00485034870048552
591	0.0295	0.00856639796178912
592	0.02955	0.0109011882427577
593	0.0296	0.0110359200052229
594	0.02965	0.00895366931112521
595	0.0297	0.00573783458266913
596	0.02975	0.00299407503797047
597	0.0298	0.00170709136087564
598	0.02985	0.00161712964574932
599	0.0299	0.00178577889456533
600	0.02995	0.00165228089992769
601	0.03	0.00145097385029244
602	0.03005	0.00174889530703952
603	0.0301	0.00270197449997749
604	0.03015	0.00380905698834125
605	0.0302	0.00446918431159926
606	0.03025	0.00464174230335392
607	0.0303	0.00476866602838563
608	0.03035	0.0051215168803956
609	0.0304	0.00526954862124927
610	0.03045	0.00427453411760863
611	0.0305	0.00154589104455671
612	0.03055	-0.00258346581474769
613	0.0306	-0.0070172838046158
614	0.03065	-0.0104538113384155
615	0.0307	-0.01202455250171
616	0.03075	-0.0114712698792876
617	0.0308	-0.00879476004790698
618	0.03085	-0.00426898909117792
619	0.0309	0.00121141854403501
620	0.03095	0.0062219090845409
621	0.031	0.00926715646679593
622	0.03105	0.00939325821043493
623	0.0311	0.0067672017254521
624	0.03115	0.00260447476586958
625	0.0312	-0.00164738190472189
626	0.03125	-0.00494714894015526
627	0.0313	-0.00664151644702735
628	0.03135	-0.00655948129359312
629	0.0314	-0.00532372223596349
630	0.03145	-0.00383095164418255
631	0.0315	-0.0023080472123522
632	0.03155	-4.52542815686061E-4
633	0.0316	0.00166699306208856
634	0.03165	0.00333792130269711
635	0.0317	0.0037391269227559
636	0.03175	0.00263987014465056
637	0.0318	6.76378761074646E-4
638	0.03185	-0.00107162662041488
639	0.0319	-0.00179928629005838
640	0.03195	-0.00136246091079015
641	0.032	-2.5535005693117E-4
642	0.03205	5.701831967347E-4
643	0.0321	5.23684960536119E-5
644	0.03215	-0.00230355165289715
645	0.0322	-0.00590450988095578
646	0.03225	-0.00943364268193787
647	0.0323	-0.0117349271066234
648	0.03235	-0.012273147547161
649	0.0324	-0.011059376700358
650	0.03245	-0.00853015510056956
651	0.0325	-0.00540961674748491
652	0.03255	-0.00232633506702196
653	0.0326	4.94688072976722E-4
654	0.03265	0.0030535225263416
655	0.0327	0.00522883368040992
656	0.03275	0.00668451177364488
657	0.0328	0.0069939811292422
658	0.03285	0.00596321223831912
659	0.0329	0.00391779550731673
660	0.03295	0.00155863797713895
661	0.033	-3.87078093493892E-4
662	0.03305	-0.00139281221917881
663	0.0331	-0.00130070957385275
664	0.03315	-3.347432658386E-4
665	0.0332	0.00114907787469283
666	0.03325	0.00290692278292642
667	0.0333	0.00479020460263088
668	0.03335	0.00652567491086234
669	0.0334	0.00754813407788207
670	0.03345	0.00721946108313085
671	0.0335	0.00538511762969587
672	0.03355	0.00262040596891239
673	0.0336	-1.26271980237347E-4
674	0.03365	-0.00203628369452913
675	0.0337	-0.00269839635544664
676	0.03375	-0.00213094337640901
677	0.0338	-7.13625575354621E-4
678	0.03385	8.20680955162412E-4
679	0.0339	0.00172557744998894
680	0.03395	0.00195513076868442
681	0.034	0.00223506426280362
682	0.03405	0.00326337894873283
683	0.0341	0.00509088823655279
684	0.03415	0.0073001101697143
685	0.0342	0.00960219527789152
686	0.03425	0.0119961040640322
687	0.0343	0.0143186841066629
688	0.03435	0.0160309513247057
689	0.0344	0.0166679690900407
690	0.03445	0.0163213725078314
691	0.0345	0.0154038115819981
692	0.03455	0.0139977142344172
693	0.0346	0.0118140713424197
694	0.03465	0.00876616790551876
695	0.0347	0.00516951856036432
696	0.03475	0.00135987218049026
697	0.0348	-0.00249085862846747
698	0.03485	-0.00615875392199813
699	0.0349	-0.00935353275817613
700	0.03495	-0.0118966705385557
701	0.035	-0.0135998921934184
702	0.03505	-0.0141366249679873
703	0.0351	-0.0133870227564911
704	0.03515	-0.0117246931322292
705	0.0352	-0.00975823099675277
706	0.03525	-0.00808451433797464
707	0.0353	-0.00732401650536635
708	0.03535	-0.00800426300247625
709	0.0354	-0.0103116480885761
710	0.03545	-0.0139089252096526
711	0.0355	-0.0177736211033303
712	0.03555	-0.0203728943142503
713	0.0356	-0.0203448980143116
714	0.03565	-0.0171751400816482
715	0.0357	-0.011420408861544
716	0.03575	-0.00456564970415196
717	0.0358	0.00134804549154921
718	0.03585	0.00451056812929262
719	0.0359	0.00437594665581065
720	0.03595	0.00202960815220699
721	0.036	-6.59711796671125E-4
722	0.03605	-0.00228987448988094
723	0.0361	-0.00247764670636652
724	0.03615	-0.00169452029473377
725	0.0362	-7.50573835012924E-4
726	0.03625	-2.91395266618422E-4
727	0.0363	-6.98750446048224E-4
728	0.03635	-0.00208107998505785
729	0.0364	-0.00405594072941057
730	0.03645	-0.00564002183733223
731	0.0365	-0.00560563080134752
732	0.03655	-0.0034117532871013
733	0.0366	2.53568985043168E-4
734	0.03665	0.00425145066098112
735	0.0367	0.00786257169878399
736	0.03675	0.0105718169422225
737	0.0368	0.0117059138638604
738	0.03685	0.0107243268361903
739	0.0369	0.00764291301843566
740	0.03695	0.0031288730294938
741	0.037	-0.00166115472279749
742	0.03705	-0.00548536114105028
743	0.0371	-0.00754379020826095
744	0.03715	-0.00764712869243581
745	0.0372	-0.0059681088647578
746	0.03725	-0.00289504590154391
747	0.0373	9.17357189688096E-4
748	0.03735	0.00465338074920777
749	0.0374	0.00753229697916396
750	0.03745	0.00899988861953588
751	0.0375	0.00911072294424789
752	0.03755	0.00859648874594529
753	0.0376	0.00812627808798727
754	0.03765	0.00766909388598849
755	0.0377	0.00676218477198107
756	0.03775	0.00503809709696368
757	0.0378	0.00244036481337112
758	0.03785	-6.38177324759154E-4
759	0.0379	-0.00342546834070967
760	0.03795	-0.00519915634139206
761	0.038	-0.00553010840031787
762	0.03805	-0.00429533979472987
763	0.0381	-0.00181358836425888
764	0.03815	0.00114399086955921
765	0.0382	0.00361748134752909
766	0.03825	0.00482988843108817
767	0.0383	0.00453731904407842
768	0.03835	0.00306980269668156
769	0.0384	0.00100820625245279
770	0.03845	-0.00100633090089297
771	0.0385	-0.00223678216050571
772	0.03855	-0.00211347703249107
773	0.0386	-7.07146739568065E-4
774	0.03865	0.00119614083965
775	0.0387	0.00257061393812247
776	0.03875	0.00285097588988384
777	0.0388	0.00229233623432498
778	0.03885	0.00166430107182644
779	0.0389	0.0015723390733127
780	0.03895	0.00198075830968614
781	0.039	0.00229163094319207
782	0.03905	0.00186212919366249
783	0.0391	5.73911674822208E-4
784	0.03915	-9.23853583276596E-4
785	0.0392	-0.00158072050387037
786	0.03925	-6.77555081613546E-4
787	0.0393	0.00178882570726462
788	0.03935	0.00512672813563435
789	0.0394	0.00799869253818056
790	0.03945	0.00882510705260681
791	0.0395	0.00667986192514974
792	0.03955	0.00186917463446447
793	0.0396	-0.00417909642878436
794	0.03965	-0.00939760136246831
795	0.0397	-0.011993448662505
796	0.03975	-0.0113891945852258
797	0.0398	-0.00819476538055617
798	0.03985	-0.00351786823766465
799	0.0399	0.00137784546454449
800	0.03995	0.00516964449240531
801	0.04	0.00683039922485326
802	0.04005	0.00613769265326822
803	0.0401	0.00393691799745173
804	0.04015	0.00173436124002231
805	0.0402	6.92674161403971E-4
806	0.04025	7.76373201697426E-4
807	0.0403	7.16828258494461E-4
808	0.04035	-0.00101216834759154
809	0.0404	-0.00485897911678445
810	0.04045	-0.00976418787293612
811	0.0405	-0.0138884578479298
812	0.04055	-0.0154997980177909
813	0.0406	-0.0135091095836179
814	0.04065	-0.00785156091610554
815	0.0407	2.79615235430654E-4
816	0.04075	0.00853971429711607
817	0.0408	0.0141908417316812
818	0.04085	0.0152976676745383
819	0.0409	0.0114845996500393
820	0.04095	0.00404738503406975
821	0.041	-0.00443101697702892
822	0.04105	-0.0111875679887314
823	0.0411	-0.0145246323211514
824	0.04115	-0.0141005929316785
825	0.0412	-0.0104534733187432
826	0.04125	-0.00462912261409341
827	0.0413	0.0019874251589759
828	0.04135	0.00785567673969141
829	0.0414	0.0116934941646955
830	0.04145	0.0131577948431059
831	0.0415	0.0129296977865511
832	0.04155	0.0118553128105098
833	0.0416	0.0102502986325608
834	0.04165	0.00806644756200398
835	0.0417	0.00550373529899809
836	0.04175	0.00326399211090819
837	0.0418	0.00198571971904821
838	0.04185	0.0015913337339135
839	0.0419	0.0015380779660284
840	0.04195	0.001547885925353
841	0.042	0.00185944066782367
842	0.04205	0.00292118723430122
843	0.0421	0.00480520173416166
844	0.04215	0.00680161305461312
845	0.0422	0.00781114974988457
846	0.04225	0.00721113009365465
847	0.0423	0.00519936280541174
848	0.04235	0.00243040124213322
849	0.0424	-4.71227876622425E-4
850	0.04245	-0.00308776198044552
851	0.0425	-0.00514076225385915
852	0.04255	-0.00653308364938023
853	0.0426	-0.0074507149019693
854	0.04265	-0.00821215565712735
855	0.0427	-0.00902665398896352
856	0.04275	-0.00988826447791891
857	0.0428	-0.0105597457952969
858	0.04285	-0.0105867445390286
859	0.0429	-0.00948237640020827
860	0.04295	-0.00721879232763847
861	0.043	-0.00442103217665388
862	0.04305	-0.00187968818028228
863	0.0431	-9.96593174861782E-5
864	0.04315	7.7874811360043E-4
865	0.0432	9.37451488708912E-4
866	0.04325	6.92765132481898E-4
867	0.0433	1.8346360030011E-4
868	0.04335	-8.08833000739945E-4
869	0.0434	-0.00268898773983522
870	0.04345	-0.00559791747335014
871	0.0435	-0.00904077466086267
872	0.04355	-0.0118914946645507
873	0.0436	-0.0128352470129883
874	0.04365	-0.0110922761221868
875	0.0437	-0.00704793299437953
876	0.04375	-0.00224280505508201
877	0.0438	0.00143367821826915
878	0.04385	0.00265795083745515
879	0.0439	0.00114223415551096
880	0.04395	-0.00229501028050828
881	0.044	-0.00617704033318751
882	0.04405	-0.00922675181826603
883	0.0441	-0.010770638391061
884	0.04415	-0.0104082106171669
885	0.0442	-0.00794994139519527
886	0.04425	-0.00389162662510162
887	0.0443	5.68113339470943E-4
888	0.04435	0.00417245069764619
889	0.0444	0.00626512760349549
890	0.04445	0.00701345901229809
891	0.0445	0.00703065173834655
892	0.04455	0.00682017472553259
893	0.0446	0.00661452032056489
894	0.04465	0.00642342763236678
895	0.0447	0.00603183720075137
896	0.04475	0.00519455146304687
897	0.0448	0.00399611998237942
898	0.04485	0.00291281961499718
899	0.0449	0.00248333941588091
900	0.04495	0.00294875354070034
901	0.045	0.00412957282907295
902	0.04505	0.00556398876250847
903	0.0451	0.00670381064879194
904	0.04515	0.00706661573980311
905	0.0452	0.00644356439778276
906	0.04525	0.00506805705657004
907	0.0453	0.00359484202333837
908	0.04535	0.0026967713201918
909	0.0454	0.00242312573947129
910	0.04545	0.00218322982502422
911	0.0455	0.00155989900465769
912	0.04555	8.43395885167852E-4
913	0.0456	5.13597994723114E-4
914	0.04565	4.89984723462011E-4
915	0.0457	2.65668351946746E-4
916	0.04575	-3.86916805244608E-4
917	0.0458	-0.00117741800165239
918	0.04585	-0.00174516727102075
919	0.0459	-0.00200792068362221
920	0.04595	-0.00185641556367105
921	0.046	-8.02406056065186E-4
922	0.04605	0.00163003600615469
923	0.0461	0.00511908406847833
924	0.04615	0.00841222323003638
925	0.0462	0.0101664821857059
926	0.04625	0.0100203821777187
927	0.0463	0.00893315800934158
928	0.04635	0.00843096663962811
929	0.0464	0.00936351527325119
930	0.04645	0.0113166514305103
931	0.0465	0.0130815192402007
932	0.04655	0.0134171320747729
933	0.0466	0.0115378099755908
934	0.04665	0.00742595467122553
935	0.0467	0.00195832775153665
936	0.04675	-0.00323478856806142
937	0.0468	-0.0062191051991409
938	0.04685	-0.00561802246828216
939	0.0469	-0.00154479220818185
940	0.04695	0.00419214795295206
941	0.047	0.00893892041745548
942	0.04705	0.010554399210931
943	0.0471	0.00841396057452419
944	0.04715	0.00344723170073723
945	0.0472	-0.00267667860595628
946	0.04725	-0.00842658397381502
947	0.0473	-0.0128819075324771
948	0.04735	-0.015784933164014
949	0.0474	-0.0171785851600636
950	0.04745	-0.0170196869817608
951	0.0475	-0.015186530622026
952	0.04755	-0.0117623179936501
953	0.0476	-0.00728847256044132
954	0.04765	-0.00272634202905153
955	0.0477	9.07155708464003E-4
956	0.04775	0.00295659026992462
957	0.0478	0.00332030232567054
958	0.04785	0.00232161914223861
959	0.0479	4.56405873232174E-4
960	0.04795	-0.00168915041831572
961	0.048	-0.00342074032536305
962	0.04805	-0.00407427740587724
963	0.0481	-0.00330441487891248
964	0.04815	-0.00131493521624854
965	0.0482	0.00121478549221038
966	0.04825	0.00348868609624026
967	0.0483	0.00480039059339904
968	0.04835	0.00454839337725749
969	0.0484	0.00257949538034874
970	0.04845	-3.80912853836957E-4
971	0.0485	-0.00303343050757654
972	0.04855	-0.00439164348584664
973	0.0486	-0.00435521010988671
974	0.04865	-0.00352017175310038
975	0.0487	-0.00262193160704782
976	0.04875	-0.00224614184909877
977	0.0488	-0.00278693675092212
978	0.04885	-0.00433103721843764
979	0.0489	-0.00647419996101356
980	0.04895	-0.00832341765596017
981	0.049	-0.00893081416422575
982	0.04905	-0.00798350338935699
983	0.0491	-0.00615807269224572
984	0.04915	-0.0047082947605594
985	0.0492	-0.00456142014022493
986	0.04925	-0.00577605298935235
987	0.0493	-0.00782423373761088
988	0.04935	-0.0101197234915651
989	0.0494	-0.0120549406772888
990	0.04945	-0.0128547924171976
991	0.0495	-0.0118714290626716
992	0.04955	-0.00907291726211029
993	0.0496	-0.00519997686520657
994	0.04965	-0.00149938752315704
995	0.0497	8.59843863832727E-4
996	0.04975	0.00148167384225573
997	0.0498	0.00104570336617021
998	0.04985	7.55046744296398E-4
999	0.0499	0.00144288218890516
1000	0.04995	0.00328380698111578
1001	0.05	0.00599346753777244
1002	0.05005	0.00898397184343582
1003	0.0501	0.0114826981344856
1004	0.05015	0.0125987571447926
1005	0.0502	0.011473256538912
1006	0.05025	0.00784789962639357
1007	0.0503	0.002591761027259
1008	0.05035	-0.00256804596694529
1009	0.0504	-0.00601020890971607
1010	0.05045	-0.00702611744739659
1011	0.0505	-0.00571699074822574
1012	0.05055	-0.00236266005612204
1013	0.0506	0.00268511697117005
1014	0.05065	0.00857287159249509
1015	0.0507	0.0138106061498409
1016	0.05075	0.0167208390231837
1017	0.0508	0.0163007021295125
1018	0.05085	0.0130862809829472
1019	0.0509	0.00914240456685089
1020	0.05095	0.00679778814193299
1021	0.051	0.00709812345479438
1022	0.05105	0.00932358796824384
1023	0.0511	0.0117949010503609
1024	0.05115	0.013025295420216
1025	0.0512	0.0123063156898432
1026	0.05125	0.00962363706983821
1027	0.0513	0.00541965718441667
1028	0.05135	6.38988860663492E-4
1029	0.0514	-0.00330309100952259
1030	0.05145	-0.00524376786418362
1031	0.0515	-0.0051505303676487
1032	0.05155	-0.00407686258120059
1033	0.0516	-0.00324083396219281
1034	0.05165	-0.00317535472565834
1035	0.0517	-0.00367329509101059
1036	0.05175	-0.00431899901193452
1037	0.0518	-0.0048523092413037
1038	0.05185	-0.00528388282135903
1039	0.0519	-0.00594833708603038
1040	0.05195	-0.00717832139253152
1041	0.052	-0.00880605653254569
1042	0.05205	-0.0101636248137913
1043	0.0521	-0.0105559201156729
1044	0.05215	-0.009709032070672
1045	0.0522	-0.00786316472344918
1046	0.05225	-0.00553851993100156
1047	0.0523	-0.00322045252241391
1048	0.05235	-0.00120479718233042
1049	0.0524	3.16895770236386E-4
1050	0.05245	0.00110909590250898
1051	0.0525	9.4370166129934E-4
1052	0.05255	-1.46453052752727E-4
1053	0.0526	-0.00178707401065884
1054	0.05265	-0.00331978002630694
1055	0.0527	-0.00375643646329692
1056	0.05275	-0.00222275731459138
1057	0.0528	0.00106926547105891
1058	0.05285	0.00455527113106632
1059	0.0529	0.00626569016903372
1060	0.05295	0.00512807226929009
1061	0.053	0.00162611070674682
1062	0.05305	-0.00249860951415133
1063	0.0531	-0.00522822269165991
1064	0.05315	-0.00550291256095074
1065	0.0532	-0.00392127734059835
1066	0.05325	-0.00205016625249915
1067	0.0533	-9.67843564156995E-4
1068	0.05335	-6.36760393294356E-4
1069	0.0534	-4.22991497531083E-4
1070	0.05345	1.16305302302486E-4
1071	0.0535	9.58291322537996E-4
1072	0.05355	0.00190702442701111
1073	0.0536	0.00295011236060752
1074	0.05365	0.00443858839951883
1075	0.0537	0.00697577405662919
1076	0.05375	0.0107999903721461
1077	0.0538	0.0151158186805087
1078	0.05385	0.0183937711779361
1079	0.0539	0.0195779027582766
1080	0.05395	0.0188238150515598
1081	0.054	0.0170488664667207
1082	0.05405	0.0149474611022852
1083	0.0541	0.0125570591821947
1084	0.05415	0.0096381716852406
1085	0.0542	0.00609289926526231
1086	0.05425	0.00217009052347679
1087	0.0543	-0.00135374230626888
1088	0.05435	-0.003522104968192
1089	0.0544	-0.00405126731045353
1090	0.05445	-0.00356127434957285
1091	0.0545	-0.00286669861830913
1092	0.05455	-0.00236414298903001
1093	0.0546	-0.00210621767138253
1094	0.05465	-0.00216439040313818
1095	0.0547	-0.00280872975051355
1096	0.05475	-0.00425195882467175
1097	0.0548	-0.00627739118104204
1098	0.05485	-0.008343623791913
1099	0.0549	-0.00998605857818741
1100	0.05495	-0.0109564998023788
1101	0.055	-0.0110898464825107
1102	0.05505	-0.0102551246538873
1103	0.0551	-0.00854248054648044
1104	0.05515	-0.00641795315839228
1105	0.0552	-0.00448388811919892
1106	0.05525	-0.0030229193680934
1107	0.0553	-0.00190828892301725
1108	0.05535	-0.00106727845066357
1109	0.0554	-9.59888096175143E-4
1110	0.05545	-0.0023385391777942
1111	0.0555	-0.00538798613006253
1112	0.05555	-0.00918448016864049
1113	0.0556	-0.0121354398999905
1114	0.05565	-0.0130240790887055
1115	0.0557	-0.0116307400209994
1116	0.05575	-0.00856908579456439
1117	0.0558	-0.00488124354327185
1118	0.05585	-0.00169700511988297
1119	0.0559	1.29744564543899E-4
1120	0.05595	2.81933986951421E-4
1121	0.056	-9.97310257658313E-4
1122	0.05605	-0.00304883438027842
1123	0.0561	-0.00499077302022011
1124	0.05615	-0.00593669997863489
1125	0.0562	-0.00539175416623155
1126	0.05625	-0.00374669606034134
1127	0.0563	-0.00231612951408028
1128	0.05635	-0.0025295201295546
1129	0.0564	-0.00480977404631455
1130	0.05645	-0.00814502159429939
1131	0.0565	-0.0106325046651461
1132	0.05655	-0.0105103354636135
1133	0.0566	-0.00700093830581622
1134	0.05665	-5.7108313524612E-4
1135	0.0567	0.00723575784474964
1136	0.05675	0.0142164695389941
1137	0.0568	0.0182044645885536
1138	0.05685	0.0180150897710004
1139	0.0569	0.0141781286825586
1140	0.05695	0.00863033104488488
1141	0.057	0.00350107455853419
1142	0.05705	6.41213226847404E-5
1143	0.0571	-0.00157441717362053
1144	0.05715	-0.00202137681096838
1145	0.0572	-0.00180383608135481
1146	0.05725	-0.00109051785120315
1147	0.0573	-5.83686037672337E-6
1148	0.05735	0.00120974912454835
1149	0.0574	0.00243198502635025
1150	0.05745	0.00373426863528267
1151	0.0575	0.00500876554344309
1152	0.05755	0.00576908675281929
1153	0.0576	0.00555187912956526
1154	0.05765	0.00426639110986871
1155	0.0577	0.00223017674767673
1156	0.05775	2.2781799085364E-4
1157	0.0578	-7.67633081755509E-4
1158	0.05785	-3.89579369562354E-4
1159	0.0579	8.25044290062416E-4
1160	0.05795	0.00204410725506193
1161	0.058	0.0026497515204465
1162	0.05805	0.00226951163556771
1163	0.0581	9.37491748886882E-4
1164	0.05815	-5.92268768120685E-4
1165	0.0582	-8.95982261896577E-4
1166	0.05825	0.00129190232596382
1167	0.0583	0.00580378008614063
1168	0.05835	0.0107687245825161
1169	0.0584	0.0138859903229645
1170	0.05845	0.0139960498136986
1171	0.0585	0.0116517684283243
1172	0.05855	0.00818143368877738
1173	0.0586	0.00430213744889874
1174	0.05865	9.23538920633293E-5
1175	0.0587	-0.00402324586244682
1176	0.05875	-0.00709087833746941
1177	0.0588	-0.0085072155391952
1178	0.05885	-0.00857923235957009
1179	0.0589	-0.00801667661828911
1180	0.05895	-0.0072047851356436
1181	0.059	-0.00608505598641296
1182	0.05905	-0.00440743837935212
1183	0.0591	-0.00193163289883952
1184	0.05915	0.00140734617260246
1185	0.0592	0.00532673202232783
1186	0.05925	0.00916953577182555
1187	0.0593	0.0120537019109997
1188	0.05935	0.0131629755570963
1189	0.0594	0.0121856420392682
1190	0.05945	0.00957710889821316
1191	0.0595	0.00629839718069736
1192	0.05955	0.00335170487640925
1193	0.0596	0.00149506425266094
1194	0.05965	0.0010501695735767
1195	0.0597	0.00173209779570643
1196	0.05975	0.00268506468421536
1197	0.0598	0.00300749217228146
1198	0.05985	0.00238170007093191
1199	0.0599	9.86272032698118E-4
1200	0.05995	-0.00101519458205431
1201	0.06	-0.00354863654105504
1202	0.06005	-0.00643849042472917
1203	0.0601	-0.00941110928491096
1204	0.06015	-0.0121061599618379
1205	0.0602	-0.0140719244289262
1206	0.06025	-0.01487139508598
1207	0.0603	-0.0141721714428608
1208	0.06035	-0.0119706529948465
1209	0.0604	-0.00888167462657563
1210	0.06045	-0.00599719286007036
1211	0.0605	-0.00436714232308141
1212	0.06055	-0.00445678177457562
1213	0.0606	-0.00576620389134591
1214	0.06065	-0.00701910181757001
1215	0.0607	-0.00713044539351596
1216	0.06075	-0.00622422379733534
1217	0.0608	-0.00558626823972733
1218	0.06085	-0.00638565534211269
1219	0.0609	-0.00835157614519114
1220	0.06095	-0.0097463015499813
1221	0.061	-0.00867086524769359
1222	0.06105	-0.00444333844079027
1223	0.0611	0.00204876398045983
1224	0.06115	0.00897598133928942
1225	0.0612	0.0144748170597023
1226	0.06125	0.0173376625526755
1227	0.0613	0.0173517910822579
1228	0.06135	0.0151942606483576
1229	0.0614	0.0119165203472726
1230	0.06145	0.0084736776303246
1231	0.0615	0.00561593949074923
1232	0.06155	0.00376546738901996
1233	0.0616	0.00270075099585154
1234	0.06165	0.00156966344472342
1235	0.0617	-5.70044118635024E-4
1236	0.06175	-0.00402262479368191
1237	0.0618	-0.00798980057816896
1238	0.06185	-0.0109064566866513
1239	0.0619	-0.0115375191650744
1240	0.06195	-0.00985083028907252
1241	0.062	-0.00682162185008322
1242	0.06205	-0.00352342869112232
1243	0.0621	-4.76433651759842E-4
1244	0.06215	0.00234316328402573
1245	0.0622	0.0050822824479593
1246	0.06225	0.00764856166870872
1247	0.0623	0.00969124708956826
1248	0.06235	0.0107650183225141
1249	0.0624	0.0105723906643126
1250	0.06245	0.00933973723634818
1251	0.0625	0.00789126974463353
1252	0.06255	0.00709383247089526
1253	0.0626	0.00715772439598215
1254	0.06265	0.00738922946639597
1255	0.0627	0.00661489920292276
1256	0.06275	0.00408640290674292
1257	0.0628	1.92089609967944E-4
1258	0.06285	-0.00380899176225542
1259	0.0629	-0.00691946139850348
1260	0.06295	-0.00914648584230065
1261	0.063	-0.0110183859167181
1262	0.06305	-0.0126125594492592
1263	0.0631	-0.013327659771279
1264	0.06315	-0.0125023107929881
1265	0.0632	-0.0100163563434899
1266	0.06325	-0.0063696701424564
1267	0.0633	-0.00240784258955628
1268	0.06335	0.00102292693674177
1269	0.0634	0.00336530911125661
1270	0.06345	0.00447517425111297
1271	0.0635	0.00440886348057578
1272	0.06355	0.00315105001068925
1273	0.0636	8.39986999698793E-4
1274	0.06365	-0.00189754790935132
1275	0.0637	-0.00425943229107454
1276	0.06375	-0.00576752987581955
1277	0.0638	-0.00624725975945708
1278	0.06385	-0.0057238849862979
1279	0.0639	-0.00459031756427695
1280	0.06395	-0.00349592807813461
1281	0.064	-0.00286017628532215
1282	0.06405	-0.00268998423423767
1283	0.0641	-0.0027174548053589
1284	0.06415	-0.00249379331830278
1285	0.0642	-0.00171788637892444
1286	0.06425	-6.28687418647106E-4
1287	0.0643	1.78103016032688E-4
1288	0.06435	2.86966981746212E-4
1289	0.0644	-1.30768433443978E-4
1290	0.06445	-2.19933794310623E-4
1291	0.0645	0.00101291622068622
1292	0.06455	0.00373502988693086
1293	0.0646	0.00703508405288297
1294	0.06465	0.00974890205428544
1295	0.0647	0.0112756875713742
1296	0.06475	0.0116112698662565
1297	0.0648	0.0110195554044154
1298	0.06485	0.00979792342204616
1299	0.0649	0.00812316881858083
1300	0.06495	0.00602745364569207
1301	0.065	0.00353692235439934
1302	0.06505	8.17687998382055E-4
1303	0.0651	-0.00167939229044201
1304	0.06515	-0.00325577834420754
1305	0.0652	-0.00342417154264807
1306	0.06525	-0.00226158264991266
1307	0.0653	-3.50222939373368E-4
1308	0.06535	0.00136501858314989
1309	0.0654	0.002047550171834
1310	0.06545	0.00168690293075036
1311	0.0655	0.00108460155356507
1312	0.06555	9.38402134019134E-4
1313	0.0656	0.00113086825602718
1314	0.06565	0.00109367675326549
1315	0.0657	6.85429952823474E-4
1316	0.06575	4.3438448199476E-4
1317	0.0658	8.51893554444177E-4
1318	0.06585	0.00165036409109243
1319	0.0659	0.00193069867639797
1320	0.06595	0.00115867408791026
1321	0.066	-3.41835834625687E-4
1322	0.06605	-0.00183639829886217
1323	0.0661	-0.00270826175987743
1324	0.06615	-0.00245847798298901
1325	0.0662	-6.33097434545177E-4
1326	0.06625	0.00290283354652986
1327	0.0663	0.00765434895735934
1328	0.06635	0.0124255713492705
1329	0.0664	0.0155445119293203
1330	0.06645	0.0154863627020207
1331	0.0665	0.0116581843264762
1332	0.06655	0.00486036657010895
1333	0.0666	-0.00301022395866653
1334	0.06665	-0.00998227519511195
1335	0.0667	-0.0148793916462218
1336	0.06675	-0.0174562810621591
1337	0.0668	-0.0181276557524294
1338	0.06685	-0.0176369758893731
1339	0.0669	-0.0167687897857142
1340	0.06695	-0.0160642196985161
1341	0.067	-0.0155438317452843
1342	0.06705	-0.0146576811092778
1343	0.0671	-0.01261763367996
1344	0.06715	-0.00904036937151007
1345	0.0672	-0.00443232657721792
1346	0.06725	9.54337941675258E-5
1347	0.0673	0.00366012825067007
1348	0.06735	0.00603142485076271
1349	0.0674	0.00741961556210599
1350	0.06745	0.00821523696201836
1351	0.0675	0.0089071611916904
1352	0.06755	0.0100301118542167
1353	0.0676	0.0119239633544177
1354	0.06765	0.0143358683356179
1355	0.0677	0.0164484069249835
1356	0.06775	0.0174505747703863
1357	0.0678	0.016986273176568
1358	0.06785	0.0151737057779321
1359	0.0679	0.0124600507937406
1360	0.06795	0.009544398234919
1361	0.068	0.00726990773137649
1362	0.06805	0.00619920199727972
1363	0.0681	0.00609287314652716
1364	0.06815	0.00605377300813701
1365	0.0682	0.00524019967351618
1366	0.06825	0.00319601296200554
1367	0.0683	-2.76713945370703E-4
1368	0.06835	-0.00507629707030796
1369	0.0684	-0.0105763077723441
1370	0.06845	-0.0156178531835472
1371	0.0685	-0.0188511690468191
1372	0.06855	-0.0193366224927146
1373	0.0686	-0.0171103974819593
1374	0.06865	-0.0132057328735304
1375	0.0687	-0.00904559853778836
1376	0.06875	-0.00577629742019636
1377	0.0688	-0.00399993033149726
1378	0.06885	-0.00376496181113545
1379	0.0689	-0.00453264534716852
1380	0.06895	-0.00531298496676319
1381	0.069	-0.00519130967957793
1382	0.06905	-0.00387914895199087
1383	0.0691	-0.00185833059291277
1384	0.06915	1.13941393648509E-5
1385	0.0692	0.00107444276527535
1386	0.06925	0.00108479208031459
1387	0.0693	1.3872904508247E-4
1388	0.06935	-0.00142748778587265
1389	0.0694	-0.00323389677173785
1390	0.06945	-0.00494391091404472
1391	0.0695	-0.00619206815737869
1392	0.06955	-0.00669396812276407
1393	0.0696	-0.00650540999242472
1394	0.06965	-0.00583137947298032
1395	0.0697	-0.00442642625837772
1396	0.06975	-0.00165229336178832
1397	0.0698	0.00262848518509969
1398	0.06985	0.00746940024929402
1399	0.0699	0.0112252609369203
1400	0.06995	0.0125248921329006
1401	0.07	0.0110240603483149
1402	0.07005	0.00745633818528969
1403	0.0701	0.00320487919181979
1404	0.07015	-2.47735451769746E-4
1405	0.0702	-0.00186964103117093
1406	0.07025	-0.00146400852403547
1407	0.0703	2.34487230571821E-4
1408	0.07035	0.00183358324993652
1409	0.0704	0.00206448075267796
1410	0.07045	4.91278100089487E-4
1411	0.0705	-0.00252139107533272
1412	0.07055	-0.00605781762815142
1413	0.0706	-0.00873441902240362
1414	0.07065	-0.00920748415164933
1415	0.0707	-0.0070464066699489
1416	0.07075	-0.00303141069095613
1417	0.0708	0.00137601482055462
1418	0.07085	0.00483131879399786
1419	0.0709	0.00670317141278479
1420	0.07095	0.00728987045528281
1421	0.071	0.00758140932647988
1422	0.07105	0.00852180173937687
1423	0.0711	0.0101964547391945
1424	0.07115	0.0116582739332871
1425	0.0712	0.0114891445396892
1426	0.07125	0.00868824321744288
1427	0.0713	0.0033534742570578
1428	0.07135	-0.00326858041483384
1429	0.0714	-0.00923255290614686
1430	0.07145	-0.0126486212417554
1431	0.0715	-0.0126262999163023
1432	0.07155	-0.00978008010937755
1433	0.0716	-0.00580714055177892
1434	0.07165	-0.00247949989813433
1435	0.0717	-8.23419883144473E-4
1436	0.07175	-8.04764398577573E-4
1437	0.0718	-0.00139809627333439
1438	0.07185	-0.00116073444840188
1439	0.0719	9.16789387057304E-4
1440	0.07195	0.00484558455545746
1441	0.072	0.00950990903366966
1442	0.07205	0.0130664561016327
1443	0.0721	0.0138664580804927
1444	0.07215	0.0114424133904994
1445	0.0722	0.0067998826238148
1446	0.07225	0.00168975385144939
1447	0.0723	-0.00248588301939665
1448	0.07235	-0.00529889272642729
1449	0.0724	-0.0071073751494772
1450	0.07245	-0.00829568001689405
1451	0.0725	-0.00874965133187854
1452	0.07255	-0.00810690271865522
1453	0.0726	-0.00639502896206939
1454	0.07265	-0.00418921246659099
1455	0.0727	-0.00201537640456967
1456	0.07275	1.64275852921197E-4
1457	0.0728	0.00265910978323538
1458	0.07285	0.00540924855080527
1459	0.0729	0.00781735706755655
1460	0.07295	0.00919567409568816
1461	0.073	0.00931815414717516
1462	0.07305	0.00857333602664279
1463	0.0731	0.00761186592853541
1464	0.07315	0.00673157974131657
1465	0.0732	0.00559833571551214
1466	0.07325	0.00378324676965229
1467	0.0733	0.00148795554860043
1468	0.07335	-5.74578668958348E-4
1469	0.0734	-0.00188611247631367
1470	0.07345	-0.00246289925439063
1471	0.0735	-0.00262520521971538
1472	0.07355	-0.00260846977822306
1473	0.0736	-0.0024066048751067
1474	0.07365	-0.00198361237572149
1475	0.0737	-0.00158212121742085
1476	0.07375	-0.00157072107983902
1477	0.0738	-0.00193697733559746
1478	0.07385	-0.00229074134232793
1479	0.0739	-0.00227907334861707
1480	0.07395	-0.00165992388710885
1481	0.074	-3.9177413990843E-4
1482	0.07405	0.00103232795217215
1483	0.0741	0.00174876231800974
1484	0.07415	0.00116819449841735
1485	0.0742	-6.20147895455503E-4
1486	0.07425	-0.00283462261980758
1487	0.0743	-0.00431783678073713
1488	0.07435	-0.00419124255919809
1489	0.0744	-0.00245430063924365
1490	0.07445	-7.35169975394911E-5
1491	0.0745	0.00155330041594445
1492	0.07455	0.0015095879395178
1493	0.0746	-1.16973652133451E-4
1494	0.07465	-0.00263979234312556
1495	0.0747	-0.00545005418903197
1496	0.07475	-0.00808908052731491
1497	0.0748	-0.00998179167180738
1498	0.07485	-0.0104723994994225
1499	0.0749	-0.00914701510257954
1500	0.07495	-0.0061087234849759
1501	0.075	-0.00198499745367062
1502	0.07505	0.00222352710130602
1503	0.0751	0.00537141363549407
1504	0.07515	0.00680163655062396
1505	0.0752	0.00691220444818455
1506	0.07525	0.00658450562570431
1507	0.0753	0.00615587106120447
1508	0.07535	0.00550509652328171
1509	0.0754	0.00489060095648358
1510	0.07545	0.00495016749615576
1511	0.0755	0.00573721003616018
1512	0.07555	0.00633077406302118
1513	0.0756	0.00573782540264314
1514	0.07565	0.0038416052733426
1515	0.0757	0.00123916200089755
1516	0.07575	-0.00151026142209013
1517	0.0758	-0.00428907756046859
1518	0.07585	-0.00721560790181455
1519	0.0759	-0.0100820170624618
1520	0.07595	-0.0120984281971549
1521	0.076	-0.0123908427100557
1522	0.07605	-0.0108336415763268
1523	0.0761	-0.0082508504998289
1524	0.07615	-0.00572542794526151
1525	0.0762	-0.00394190877244771
1526	0.07625	-0.00323361220608129
1527	0.0763	-0.0038407351412898
1528	0.07635	-0.00576890368026309
1529	0.0764	-0.00858351578665847
1530	0.07645	-0.0114826922601604
1531	0.0765	-0.0134137898150477
1532	0.07655	-0.0134067418784887
1533	0.0766	-0.0110060051635729
1534	0.07665	-0.00627711332657008
1535	0.0767	1.6021127006044E-4
1536	0.07675	0.00693902089764987
1537	0.0768	0.0124082072694536
1538	0.07685	0.0154679767806006
1539	0.0769	0.0158979581848153
1540	0.07695	0.0142898842480763
1541	0.077	0.0117129353015104
1542	0.07705	0.00906827506033063
1543	0.0771	0.00668658080443602
1544	0.07715	0.0045290065552028
1545	0.0772	0.0026181798724756
1546	0.07725	0.00111023843119806
1547	0.0773	-9.80367336668453E-6
1548	0.07735	-0.00100851251434639
1549	0.0774	-0.00204040354824875
1550	0.07745	-0.00281344090942623
1551	0.0775	-0.00283453458923505
1552	0.07755	-0.00205102570511498
1553	0.0776	-0.00100554822462809
1554	0.07765	-3.32695039979874E-4
1555	0.0777	-2.84881727724673E-4
1556	0.07775	-5.64749001805004E-4
1557	0.0778	-4.84962783513343E-4
1558	0.07785	4.36239789915999E-4
1559	0.0779	0.00193996132665275
1560	0.07795	0.00329834812907198
1561	0.078	0.00412556494378358
1562	0.07805	0.00466022296238894
1563	0.0781	0.00526858099579633
1564	0.07815	0.0059502737443291
1565	0.0782	0.00636252614111862
1566	0.07825	0.00621632300024241
1567	0.0783	0.00557432662340598
1568	0.07835	0.00464412415867183
1569	0.0784	0.0033634487142753
1570	0.07845	0.00145945320452925
1571	0.0785	-0.00107897642247365
1572	0.07855	-0.00366499749694749
1573	0.0786	-0.00519930344859798
1574	0.07865	-0.00471014389297814
1575	0.0787	-0.0021889661211045
1576	0.07875	0.00122476331517221
1577	0.0788	0.00392572983059633
1578	0.07885	0.00479292213417848
1579	0.0789	0.00380308823926587
1580	0.07895	0.0018982666791108
1581	0.079	2.74864856098928E-4
1582	0.07905	-8.31385810508289E-5
1583	0.0791	0.00140110649516845
1584	0.07915	0.00443218699084719
1585	0.0792	0.00764683299450064
1586	0.07925	0.00937434032525092
1587	0.0793	0.00872216088748218
1588	0.07935	0.00596854029165494
1589	0.0794	0.00216836742992521
1590	0.07945	-0.00153113293871102
1591	0.0795	-0.00450507728712665
1592	0.07955	-0.00671908515356516
1593	0.0796	-0.00804711041871007
1594	0.07965	-0.00782936508467445
1595	0.0797	-0.00560698514185748
1596	0.07975	-0.00218430508939597
1597	0.0798	5.19368972239702E-4
1598	0.07985	8.70633354512047E-4
1599	0.0799	-0.00127886657794126
1600	0.07995	-0.00467957493492858
1601	0.08	-0.00772748590846956
1602	0.08005	-0.00938368858724116
1603	0.0801	-0.00932879115830176
1604	0.08015	-0.00771309202609028
1605	0.0802	-0.00504420849406423
1606	0.08025	-0.00211764273632448
1607	0.0803	3.1547470194105E-4
1608	0.08035	0.00199487529156973
1609	0.0804	0.00305296740626153
1610	0.08045	0.00336392967476926
1611	0.0805	0.00240577938477798
1612	0.08055	4.03999214507698E-5
1613	0.0806	-0.00279332518773409
1614	0.08065	-0.00445927869281494
1615	0.0807	-0.00379060704543819
1616	0.08075	-8.4153900871471E-4
1617	0.0808	0.00347711292795
1618	0.08085	0.00817344565556818
1619	0.0809	0.0123494547139543
1620	0.08095	0.0149746200241521
1621	0.081	0.014996063790308
1622	0.08105	0.0119066169405118
1623	0.0811	0.00625748906549721
1624	0.08115	-4.44223795456624E-4
1625	0.0812	-0.00640445010567274
1626	0.08125	-0.0102466502497483
1627	0.0813	-0.0113628017973937
1628	0.08135	-0.00989330114963316
1629	0.0814	-0.00637922171937761
1630	0.08145	-0.00135053617975595
1631	0.0815	0.00453173725987951
1632	0.08155	0.0100076397908627
1633	0.0816	0.0134636293575101
1634	0.08165	0.0139292721163549
1635	0.0817	0.0116715316168341
1636	0.08175	0.00768485600275406
1637	0.0818	0.00287700993688693
1638	0.08185	-0.0019891328241383
1639	0.0819	-0.00596267750321813
1640	0.08195	-0.00806858550893386
1641	0.082	-0.00786493890121814
1642	0.08205	-0.00577989099157528
1643	0.0821	-0.00290241134443833
1644	0.08215	-3.48926322522869E-4
1645	0.0822	0.00121853092904348
1646	0.08225	0.00160240452836774
1647	0.0823	8.50916363663995E-4
1648	0.08235	-8.72863254757467E-4
1649	0.0824	-0.00318511338602229
1650	0.08245	-0.00544945896909299
1651	0.0825	-0.00705186872170566
1652	0.08255	-0.00760150980423657
1653	0.0826	-0.00693441134145467
1654	0.08265	-0.00522251309157912
1655	0.0827	-0.00318146943921266
1656	0.08275	-0.00201040243785994
1657	0.0828	-0.0028556228566291
1658	0.08285	-0.00598711224123849
1659	0.0829	-0.0103346002136956
1660	0.08295	-0.0140640203782463
1661	0.083	-0.0157177554086017
1662	0.08305	-0.0148757038442709
1663	0.0831	-0.0122216729706864
1664	0.08315	-0.00918615621901886
1665	0.0832	-0.00710316136624156
1666	0.08325	-0.00633925073080835
1667	0.0833	-0.00617972799501479
1668	0.08335	-0.00561426690169711
1669	0.0834	-0.00420675437690693
1670	0.08345	-0.00219014783026539
1671	0.0835	9.50957428390298E-6
1672	0.08355	0.00216269415209121
1673	0.0836	0.004304398587807
1674	0.08365	0.00636811538504008
1675	0.0837	0.00767520653055832
1676	0.08375	0.0071455946555171
1677	0.0838	0.00425089320277715
1678	0.08385	-4.30155950636654E-4
1679	0.0839	-0.00556889695009734
1680	0.08395	-0.00970678753548289
1681	0.084	-0.0114854229050112
1682	0.08405	-0.0097353012187873
1683	0.0841	-0.00415278023098412
1684	0.08415	0.0038345244603476
1685	0.0842	0.0113945713393954
1686	0.08425	0.0158664703068794
1687	0.0843	0.0161203886937877
1688	0.08435	0.0128161956686463
1689	0.0844	0.00779429577358826
1690	0.08445	0.0031104407417713
1691	0.0845	2.10120741187592E-4
1692	0.08455	-4.16299601705028E-4
1693	0.0846	9.47032669727177E-4
1694	0.08465	0.00369183466098477
1695	0.0847	0.00716018750877551
1696	0.08475	0.0105615906005496
1697	0.0848	0.0128375782256041
1698	0.08485	0.0129519415605381
1699	0.0849	0.0105825674635172
1700	0.08495	0.00640496552829817
1701	0.085	0.00158076831968801
1702	0.08505	-0.00283372341218202
1703	0.0851	-0.00601619486009974
1704	0.08515	-0.00735827172508113
1705	0.0852	-0.00662250353266769
1706	0.08525	-0.00407057547676815
1707	0.0853	-3.21186276100505E-4
1708	0.08535	0.00395162119636044
1709	0.0854	0.00828810453174433
1710	0.08545	0.0124977160663493
1711	0.0855	0.0163800698306885
1712	0.08555	0.0194586688249786
1713	0.0856	0.0210604536868241
1714	0.08565	0.020563816083327
1715	0.0857	0.0177082353677156
1716	0.08575	0.0128718239738815
1717	0.0858	0.00696979970327982
1718	0.08585	0.00102521141183426
1719	0.0859	-0.00411946568347077
1720	0.08595	-0.00785980497469407
1721	0.086	-0.00980988601662713
1722	0.08605	-0.00981855124601411
1723	0.0861	-0.00813985282257174
1724	0.08615	-0.00544664909580125
1725	0.0862	-0.0024695841539269
1726	0.08625	3.41027240888692E-4
1727	0.0863	0.00285375660899398
1728	0.08635	0.00511628627279986
1729	0.0864	0.00725955820599694
1730	0.08645	0.0092791067084895
1731	0.0865	0.0105594936695926
1732	0.08655	0.00989551484345269
1733	0.0866	0.00640013289589073
1734	0.08665	3.68314283336779E-4
1735	0.0867	-0.00674209934709223
1736	0.08675	-0.0130278025131127
1737	0.0868	-0.0169737977964553
1738	0.08685	-0.0179475335459186
1739	0.0869	-0.0161288936833974
1740	0.08695	-0.0122548495234512
1741	0.087	-0.00768545249591562
1742	0.08705	-0.00423019803518135
1743	0.0871	-0.00314919225289562
1744	0.08715	-0.00428624267459626
1745	0.0872	-0.0063149397871598
1746	0.08725	-0.007682865911013
1747	0.0873	-0.00744366959730189
1748	0.08735	-0.00551116060406531
1749	0.0874	-0.00238033270091587
1750	0.08745	0.00109346021005471
1751	0.0875	0.00372839888129037
1752	0.08755	0.00441055607737098
1753	0.0876	0.00284515319784154
1754	0.08765	-1.01471469896808E-4
1755	0.0877	-0.00303606439271426
1756	0.08775	-0.00511275771412092
1757	0.0878	-0.00639603081352777
1758	0.08785	-0.00729364011043307
1759	0.0879	-0.00786906104068291
1760	0.08795	-0.00775619015586887
1761	0.088	-0.00664034030627836
1762	0.08805	-0.00465685076262784
1763	0.0881	-0.00226248618387845
1764	0.08815	1.04427336438673E-4
1765	0.0882	0.00210057456766366
1766	0.08825	0.00352915017131983
1767	0.0883	0.00457825680108984
1768	0.08835	0.00574052108124931
1769	0.0884	0.00734082910481756
1770	0.08845	0.00917397633845998
1771	0.0885	0.0104604891774703
1772	0.08855	0.0101458330043379
1773	0.0886	0.00747481664372213
1774	0.08865	0.00261039106560648
1775	0.0887	-0.00314213491232587
1776	0.08875	-0.00795221082086878
1777	0.0888	-0.0106338969053697
1778	0.08885	-0.0113413788581183
1779	0.0889	-0.0110879936032807
1780	0.08895	-0.0106761118189836
1781	0.089	-0.0102016535983195
1782	0.08905	-0.00924839734875693
1783	0.0891	-0.00732300437788164
1784	0.08915	-0.0043646919593324
1785	0.0892	-8.74237447967746E-4
1786	0.08925	0.00253801196062806
1787	0.0893	0.00551458190992404
1788	0.08935	0.00774977036659218
1789	0.0894	0.00872008492535552
1790	0.08945	0.00796697146238633
1791	0.0895	0.00563506754685545
1792	0.08955	0.00251550139895854
1793	0.0896	-4.899078779231E-4
1794	0.08965	-0.00275391278797436
1795	0.0897	-0.00373338802852817
1796	0.08975	-0.00287298706892404
1797	0.0898	-1.85431195793114E-4
1798	0.08985	0.00321989921245659
1799	0.0899	0.00563896968030368
1800	0.08995	0.00592839494254605
1801	0.09	0.00431501512826713
1802	0.09005	0.00239841418177097
1803	0.0901	0.00204258972026235
1804	0.09015	0.00381990355409736
1805	0.0902	0.00665533273703383
1806	0.09025	0.00891515026068665
1807	0.0903	0.00965121224853478
1808	0.09035	0.00893928566032066
1809	0.0904	0.00726593116574476
1810	0.09045	0.00481755810475798
1811	0.0905	0.00158486414876215
1812	0.09055	-0.00192703367946369
1813	0.0906	-0.00464163006147658
1814	0.09065	-0.00571295300783
1815	0.0907	-0.00500167138936779
1816	0.09075	-0.00287824849087421
1817	0.0908	2.79082667747031E-6
1818	0.09085	0.00271866337498614
1819	0.0909	0.00421970817592302
1820	0.09095	0.00384873874142243
1821	0.091	0.00177530484541476
1822	0.09105	-0.00117253238361496
1823	0.0911	-0.00390529807984813
1824	0.09115	-0.00534883327924041
1825	0.0912	-0.00494648610734437
1826	0.09125	-0.00321921592036167
1827	0.0913	-0.00155006904142554
1828	0.09135	-0.00113358286998363
1829	0.0914	-0.0020431513771023
1830	0.09145	-0.00336606910818735
1831	0.0915	-0.00421615909809671
1832	0.09155	-0.00435451966959291
1833	0.0916	-0.00391244105098476
1834	0.09165	-0.00301469380134163
1835	0.0917	-0.00181656380513526
1836	0.09175	-6.3111975310233E-4
1837	0.0918	2.63608438591037E-4
1838	0.09185	9.34328181871003E-4
1839	0.0919	0.00157486178610902
1840	0.09195	0.00198207979801267
1841	0.092	0.00158621469341297
1842	0.09205	-2.02612507449046E-5
1843	0.0921	-0.00258168669865184
1844	0.09215	-0.00498928003188971
1845	0.0922	-0.0058524757492267
1846	0.09225	-0.00467705288897455
1847	0.0923	-0.00239460971390631
1848	0.09235	-5.36621050986397E-4
1849	0.0924	2.5875841209097E-6
1850	0.09245	-6.62085387145774E-4
1851	0.0925	-0.00190404249071043
1852	0.09255	-0.00319307415549466
1853	0.0926	-0.00433843039237417
1854	0.09265	-0.00521698914813833
1855	0.0927	-0.00542128253367058
1856	0.09275	-0.00444204588646848
1857	0.0928	-0.0021535363428937
1858	0.09285	9.87799674556721E-4
1859	0.0929	0.00409909875235191
1860	0.09295	0.00614923104115405
1861	0.093	0.00632199622394259
1862	0.09305	0.00442941171541622
1863	0.0931	0.00106120490781254
1864	0.09315	-0.00259652423371413
1865	0.0932	-0.00504581535044488
1866	0.09325	-0.00492623896413603
1867	0.0933	-0.00166249637009037
1868	0.09335	0.00407536428931199
1869	0.0934	0.010598505538791
1870	0.09345	0.0160692324933735
1871	0.0935	0.0192319920616561
1872	0.09355	0.0195335912645903
1873	0.0936	0.016997264841834
1874	0.09365	0.012143605802579
1875	0.0937	0.00589556520342033
1876	0.09375	-3.64376271723477E-4
1877	0.0938	-0.00483325491027925
1878	0.09385	-0.00612436795580121
1879	0.0939	-0.00428986736034268
1880	0.09395	-7.2327387535065E-4
1881	0.094	0.00288649188182249
1882	0.09405	0.00531793473091605
1883	0.0941	0.005944775644984
1884	0.09415	0.00484413107466814
1885	0.0942	0.00288043017821753
1886	0.09425	0.00127075584628113
1887	0.0943	8.09891923779998E-4
1888	0.09435	0.00133364438420651
1889	0.0944	0.00178617038918815
1890	0.09445	9.44792039981317E-4
1891	0.0945	-0.00159918446519865
1892	0.09455	-0.00506257806716294
1893	0.0946	-0.00809704059935748
1894	0.09465	-0.00970685413654512
1895	0.0947	-0.00957963318826702
1896	0.09475	-0.00787981293472378
1897	0.0948	-0.00512339318786306
1898	0.09485	-0.00215756139159526
1899	0.0949	9.10719366523371E-5
1900	0.09495	9.63819701271545E-4
1901	0.095	2.95846001056088E-4
1902	0.09505	-0.00153278526125653
1903	0.0951	-0.00369278792860961
1904	0.09515	-0.00518876862407128
1905	0.0952	-0.00550792937302436
1906	0.09525	-0.00511321062789724
1907	0.0953	-0.00491235359068509
1908	0.09535	-0.00522047130973383
1909	0.0954	-0.00550159652927334
1910	0.09545	-0.00503094795865278
1911	0.0955	-0.0036566190526216
1912	0.09555	-0.00195488819483128
1913	0.0956	-7.74890338528234E-4
1914	0.09565	-6.46165238447211E-4
1915	0.0957	-0.00141711635812827
1916	0.09575	-0.00240751928379798
1917	0.0958	-0.00289969843487592
1918	0.09585	-0.00240619530999939
1919	0.0959	-6.92366100911168E-4
1920	0.09595	0.00213881229289992
1921	0.096	0.00541447732901032
1922	0.09605	0.00791764382524568
1923	0.0961	0.00861134275059136
1924	0.09615	0.00738491508558491
1925	0.0962	0.00495279905016112
1926	0.09625	0.00217782632962663
1927	0.0963	-4.23353259555351E-4
1928	0.09635	-0.00258964120597892
1929	0.0964	-0.00396280705018635
1930	0.09645	-0.00414615661295614
1931	0.0965	-0.00316580747656407
1932	0.09655	-0.00165409985739201
1933	0.0966	-4.7741204651279E-4
1934	0.09665	-1.95900762323897E-4
1935	0.0967	-7.89808126194211E-4
1936	0.09675	-0.00182274399923915
1937	0.0968	-0.0028109102388304
1938	0.09685	-0.0033602170752613
1939	0.0969	-0.00313039484535127
1940	0.09695	-0.00201798211703012
1941	0.097	-3.54825620482155E-4
1942	0.09705	0.00132899313665491
1943	0.0971	0.00274527306514546
1944	0.09715	0.00395785625163632
1945	0.0972	0.00508650308095665
1946	0.09725	0.00599168463353945
1947	0.0973	0.00627765030849666
1948	0.09735	0.00557997314236931
1949	0.0974	0.00393253144305617
1950	0.09745	0.00185010551133094
1951	0.0975	-7.13294889126068E-5
1952	0.09755	-0.00157548652642264
1953	0.0976	-0.002694338165677
1954	0.09765	-0.00336393886917796
1955	0.0977	-0.00329228939850126
1956	0.09775	-0.00233354405350413
1957	0.0978	-8.25065352651512E-4
1958	0.09785	6.01390189703128E-4
1959	0.0979	0.00144485308920767
1960	0.09795	0.00144644331630069
1961	0.098	4.15503279956209E-4
1962	0.09805	-0.00169772227036839
1963	0.0981	-0.00436642931317079
1964	0.09815	-0.00626526950535203
1965	0.0982	-0.00594996244412899
1966	0.09825	-0.00317479733240519
1967	0.0983	6.07971024352796E-4
1968	0.09835	0.00329218457972311
1969	0.0984	0.00361382582317795
1970	0.09845	0.00180278151875543
1971	0.0985	-9.2352426532025E-4
1972	0.09855	-0.003465133219509
1973	0.0986	-0.00548035408079239
1974	0.09865	-0.00710080542979902
1975	0.0987	-0.00836831750270805
1976	0.09875	-0.00909716860006495
1977	0.0988	-0.00918442570618946
1978	0.09885	-0.0088357654223371
1979	0.0989	-0.00824282988267747
1980	0.09895	-0.00710554020852514
1981	0.099	-0.00481199044497127
1982	0.09905	-0.00119216272902518
1983	0.0991	0.00324112114092329
1984	0.09915	0.00797666747542372
1985	0.0992	0.0129871352298478
1986	0.09925	0.0181454073781118
1987	0.0993	0.0224057756168989
1988	0.09935	0.0239339002242244
1989	0.0994	0.0212634651050086
1990	0.09945	0.0145771434579922
1991	0.0995	0.00598392267984743
1992	0.09955	-0.00153789623768039
[truncated: 427,928 more rows]
