# Supplementary material for: A simultaneous optical and electrical in-vitro neuronal recording system to evaluate microelectrode performance
Source: PLoS One. 2020 Aug 20;15(8):e0237709. doi: 10.1371/journal.pone.0237709 (PMC7440637; doi:10.1371/journal.pone.0237709)
Supplement: S3 File — (ZIP) [file pone.0237709.s003.zip › PEDOT Electrode Recording.txt]

Long Name	NoName	FilteredSignal1
Units		Volts
Comments		IIR-Butterworth (Input: [1]/Dev1\ai5 (6))
Missing Value Flag		No
Monotony		not monotone
Channel Index		1
Channel Number		1
Sampling Interval		0/5E-5
1	0	0.00990814756263651
2	5E-5	0.0732841691883932
3	1E-4	0.260232699891304
4	1.5E-4	0.603367554691139
5	2E-4	1.04629791086558
6	2.5E-4	1.46438361207832
7	3E-4	1.72927966203709
8	3.5E-4	1.76546574387806
9	4E-4	1.57189198307438
10	4.5E-4	1.20882400257482
11	5E-4	0.766323302519412
12	5.5E-4	0.331465471031018
13	6E-4	-0.0347310623976025
14	6.5E-4	-0.306476763609476
15	7E-4	-0.489356705596718
16	7.5E-4	-0.607648430036985
17	8E-4	-0.689625804832566
18	8.5E-4	-0.757118369254915
19	9E-4	-0.821531359780906
20	9.5E-4	-0.884856407140354
21	0.001	-0.943127763893102
22	0.00105	-0.990491963034568
23	0.0011	-1.02287957181703
24	0.00115	-1.04033326141266
25	0.0012	-1.04714533850254
26	0.00125	-1.04942887094789
27	0.0013	-1.05096199911004
28	0.00135	-1.05021224365595
29	0.0014	-1.04119277909386
30	0.00145	-1.01712686675482
31	0.0015	-0.973386285216101
32	0.00155	-0.90822122508402
33	0.0016	-0.823096004186681
34	0.00165	-0.723676799471534
35	0.0017	-0.619399855997465
36	0.00175	-0.520336779396462
37	0.0018	-0.433587852330277
38	0.00185	-0.361536580964682
39	0.0019	-0.302031908764068
40	0.00195	-0.249960435947635
41	0.002	-0.199797994828732
42	0.00205	-0.14773539235863
43	0.0021	-0.0921614683536465
44	0.00215	-0.0336262967438987
45	0.0022	0.0249361250346443
46	0.00225	0.0793873332487758
47	0.0023	0.127316585088602
48	0.00235	0.17004105441865
49	0.0024	0.211730463483675
50	0.00245	0.256738853028103
51	0.0025	0.307045027850847
52	0.00255	0.360935808478725
53	0.0026	0.413580218226201
54	0.00265	0.459070447489982
55	0.0027	0.492363199712074
56	0.00275	0.510492517354525
57	0.0028	0.513805830294473
58	0.00285	0.506681904536535
59	0.0029	0.496517542765488
60	0.00295	0.49150157900667
61	0.003	0.497955301537569
62	0.00305	0.517854085726494
63	0.0031	0.548068264691537
64	0.00315	0.581756165272779
65	0.0032	0.610586441912595
66	0.00325	0.62717727913752
67	0.0033	0.627594628834949
68	0.00335	0.612430434735934
69	0.0034	0.585296482697785
70	0.00345	0.550210714401572
71	0.0035	0.510032308604735
72	0.00355	0.466432937693796
73	0.0036	0.421189262244297
74	0.00365	0.377426922811352
75	0.0037	0.338827643386466
76	0.00375	0.307548862695668
77	0.0038	0.283161650593058
78	0.00385	0.263350819995502
79	0.0039	0.245582863429004
80	0.00395	0.228344115016188
81	0.004	0.211122410314474
82	0.00405	0.193526979944927
83	0.0041	0.174691944980257
84	0.00415	0.153976149352012
85	0.0042	0.132453982348011
86	0.00425	0.113077790788708
87	0.0043	0.0987957145485225
88	0.00435	0.0906239022864277
89	0.0044	0.0870487070086483
90	0.00445	0.0844786164354829
91	0.0045	0.0786523095566558
92	0.00455	0.0663049952483288
93	0.0046	0.0457456739258912
94	0.00465	0.0166753783669868
95	0.0047	-0.0187803292061872
96	0.00475	-0.054627301115433
97	0.0048	-0.0839230219757798
98	0.00485	-0.105375383842163
99	0.0049	-0.125428474588232
100	0.00495	-0.153163190847694
101	0.005	-0.193702534864638
102	0.00505	-0.245033258251489
103	0.0051	-0.299065177979493
104	0.00515	-0.345436790022185
105	0.0052	-0.37565709821372
106	0.00525	-0.385700681870103
107	0.0053	-0.376570548187313
108	0.00535	-0.353395589838169
109	0.0054	-0.323933201407332
110	0.00545	-0.29631877905541
111	0.0055	-0.275749532956057
112	0.00555	-0.262484786931161
113	0.0056	-0.253515228633988
114	0.00565	-0.245772279502049
115	0.0057	-0.237644591142978
116	0.00575	-0.228721215074966
117	0.0058	-0.21902636727871
118	0.00585	-0.208369762820171
119	0.0059	-0.195958808128124
120	0.00595	-0.180367700499049
121	0.006	-0.160415776354375
122	0.00605	-0.136669671729031
123	0.0061	-0.111723276007671
124	0.00615	-0.0887032885956138
125	0.0062	-0.069684188084139
126	0.00625	-0.0553565510017169
127	0.0063	-0.0456774147064376
128	0.00635	-0.0405174803031372
129	0.0064	-0.039645793993154
130	0.00645	-0.0421523615779602
131	0.0065	-0.0461953225638077
132	0.00655	-0.0495941575937824
133	0.0066	-0.0507018592793962
134	0.00665	-0.0490193934442473
135	0.0067	-0.0452815981091561
136	0.00675	-0.0408391692050563
137	0.0068	-0.0367947612047663
138	0.00685	-0.0334507371175414
139	0.0069	-0.0303426495425425
140	0.00695	-0.0269410922535664
141	0.007	-0.0235019764495519
142	0.00705	-0.0212575201433287
143	0.0071	-0.0213833179074561
144	0.00715	-0.02315130410744
145	0.0072	-0.0231303558464733
146	0.00725	-0.0167245130378708
147	0.0073	-0.00111549987267567
148	0.00735	0.0225448147361309
149	0.0074	0.0493821471252858
150	0.00745	0.073286831211381
151	0.0075	0.0896795116666205
152	0.00755	0.0967913840159444
153	0.0076	0.0954664082114451
154	0.00765	0.0884906398402625
155	0.0077	0.0796631664415627
156	0.00775	0.0722907025215115
157	0.0078	0.0677762086380964
158	0.00785	0.0654696660705332
159	0.0079	0.0635703130646442
160	0.00795	0.0599084294609423
161	0.008	0.0526950299409518
162	0.00805	0.0421813554272995
163	0.0081	0.0320047267603139
164	0.00815	0.0276269783998861
165	0.0082	0.0324433338967709
166	0.00825	0.0453755436702126
167	0.0083	0.0620066531222592
168	0.00835	0.0772828442046878
169	0.0084	0.0872318203087152
170	0.00845	0.0894028993991893
171	0.0085	0.0829318115696314
172	0.00855	0.068718943459126
173	0.0086	0.0491831390077468
174	0.00865	0.027486213607451
175	0.0087	0.00718162374643283
176	0.00875	-0.00802447332586498
177	0.0088	-0.0155387153957585
178	0.00885	-0.0155057468868489
179	0.0089	-0.0110937612139503
180	0.00895	-0.00685699134936524
181	0.009	-0.00635533213033557
182	0.00905	-0.010856921406116
183	0.0091	-0.0192799402159505
184	0.00915	-0.0284367857524472
185	0.0092	-0.0339109767665655
186	0.00925	-0.0320717200053597
187	0.0093	-0.0221047700572377
188	0.00935	-0.00644727363657127
189	0.0094	0.01050779580716
190	0.00945	0.0241911409230502
191	0.0095	0.0312683016397632
192	0.00955	0.0306206499619712
193	0.0096	0.0237318630956667
194	0.00965	0.0143428151694698
195	0.0097	0.00723387023670075
196	0.00975	0.00562717483989461
197	0.0098	0.00849602869111132
198	0.00985	0.0110323644787531
199	0.0099	0.00847125748642652
200	0.00995	-7.11362036969643E-4
201	0.01	-0.0150927486570098
202	0.01005	-0.0325709076056753
203	0.0101	-0.0514953263494919
204	0.01015	-0.0700544792958357
205	0.0102	-0.0853661369013432
206	0.01025	-0.0934336234237634
207	0.0103	-0.0904466406309457
208	0.01035	-0.0748395035688425
209	0.0104	-0.0485959363193507
210	0.01045	-0.0171111649805784
211	0.0105	0.0120903965105335
212	0.01055	0.0319339201232292
213	0.0106	0.039117268950235
214	0.01065	0.0357346060654806
215	0.0107	0.0278204294564253
216	0.01075	0.0219219393042249
217	0.0108	0.0216662091790791
218	0.01085	0.0265606447340394
219	0.0109	0.0333648206305339
220	0.01095	0.0378314402077056
221	0.011	0.0360073435049029
222	0.01105	0.0258529237345124
223	0.0111	0.00873758259486301
224	0.01115	-0.0101607409642881
225	0.0112	-0.0231204967631418
226	0.01125	-0.0230681675121689
227	0.0113	-0.00719503809029787
228	0.01135	0.0216667752590367
229	0.0114	0.0563924888932159
230	0.01145	0.0883615145112437
231	0.0115	0.11044292057824
232	0.01155	0.118893834406537
233	0.0116	0.113925839328098
234	0.01165	0.0992005736906321
235	0.0117	0.0800864029116326
236	0.01175	0.0616410500854387
237	0.0118	0.0478606983298091
238	0.01185	0.0416340076273816
239	0.0119	0.0437935294561327
240	0.01195	0.052057801770284
241	0.012	0.0617631157117011
242	0.01205	0.0680473134749957
243	0.0121	0.0680337871701351
244	0.01215	0.0619008727008148
245	0.0122	0.0520453659705682
246	0.01225	0.0412376871926909
247	0.0123	0.0316141497042171
248	0.01235	0.0247640759162484
249	0.0124	0.0219353274900851
250	0.01245	0.0237667387758798
251	0.0125	0.0297763564773346
252	0.01255	0.0380934029400326
253	0.0126	0.0455991406114679
254	0.01265	0.0486919347726287
255	0.0127	0.0445112954995767
256	0.01275	0.0317683865125517
257	0.0128	0.0112371481056363
258	0.01285	-0.013933604110973
259	0.0129	-0.0392768989849188
260	0.01295	-0.0612914153241497
261	0.013	-0.0786298395377374
262	0.01305	-0.0913925670254354
263	0.0131	-0.100325754212272
264	0.01315	-0.106694819509662
265	0.0132	-0.111566900179167
266	0.01325	-0.114556788902704
267	0.0133	-0.113791012365787
268	0.01335	-0.107641478559147
269	0.0134	-0.0967366283243294
270	0.01345	-0.0842771446147408
271	0.0135	-0.0743187563614285
272	0.01355	-0.0696962450150229
273	0.0136	-0.0708820915970545
274	0.01365	-0.0758012645936592
275	0.0137	-0.0805913542377281
276	0.01375	-0.0811871055238917
277	0.0138	-0.0750485109143701
278	0.01385	-0.0620468490559922
279	0.0139	-0.0444042172633203
280	0.01395	-0.0262279593433963
281	0.014	-0.0122183018402744
282	0.01405	-0.00566623065964134
283	0.0141	-0.00710482416332603
284	0.01415	-0.0141796557244165
285	0.0142	-0.022690244579926
286	0.01425	-0.0286272425104883
287	0.0143	-0.0300591055762798
288	0.01435	-0.0274719734349089
289	0.0144	-0.0225523523228519
290	0.01445	-0.0168691946749076
291	0.0145	-0.011537398361583
292	0.01455	-0.00738667512218516
293	0.0146	-0.00498589219264733
294	0.01465	-0.00460623607507094
295	0.0147	-0.00618693602791121
296	0.01475	-0.00934908594916806
297	0.0148	-0.0134170220294161
298	0.01485	-0.0173458374310878
299	0.0149	-0.0199807097269638
300	0.01495	-0.0208040753735887
301	0.015	-0.0204073878988735
302	0.01505	-0.0199052410182277
303	0.0151	-0.0196528590417664
304	0.01515	-0.0187541083210889
305	0.0152	-0.0159322647799152
306	0.01525	-0.0105539961636842
307	0.0153	-0.00285942927108129
308	0.01535	0.00649237782807521
309	0.0154	0.0170157804823859
310	0.01545	0.0283426896355541
311	0.0155	0.0397572875792136
312	0.01555	0.050308024584022
313	0.0156	0.059274322317581
314	0.01565	0.0660815972567739
315	0.0157	0.0693744072760817
316	0.01575	0.0669069745152632
317	0.0158	0.0586182183133446
318	0.01585	0.049538916341473
319	0.0159	0.0467461324167363
320	0.01595	0.053648995485639
321	0.016	0.0683955240005668
322	0.01605	0.0858014965997282
323	0.0161	0.0997728607793311
324	0.01615	0.105643202403432
325	0.0162	0.101746378312997
326	0.01625	0.0893824696508956
327	0.0163	0.0714693905202313
328	0.01635	0.0510480010733791
329	0.0164	0.0307079626660148
330	0.01645	0.0123159671173675
331	0.0165	-0.00380791643886785
332	0.01655	-0.0183280927485215
333	0.0166	-0.0302575335026706
334	0.01665	-0.0365351855798356
335	0.0167	-0.0354083268221748
336	0.01675	-0.0290438769529989
337	0.0168	-0.0226904530317077
338	0.01685	-0.0208305434753189
339	0.0169	-0.0216354031126411
340	0.01695	-0.0156312962229836
341	0.017	0.00647738616982985
342	0.01705	0.0438630339813773
343	0.0171	0.0846140344895362
344	0.01715	0.11324757103555
345	0.0172	0.11824324318901
346	0.01725	0.0952626246151316
347	0.0173	0.0471458171389554
348	0.01735	-0.017377182037617
349	0.0174	-0.0859288004255097
350	0.01745	-0.145977734721661
351	0.0175	-0.188467634769668
352	0.01755	-0.209684604605961
353	0.0176	-0.210963305331894
354	0.01765	-0.197173422842675
355	0.0177	-0.174887611153197
356	0.01775	-0.150549131000282
357	0.0178	-0.12859864410189
358	0.01785	-0.110340828484192
359	0.0179	-0.0945044637277523
360	0.01795	-0.0787699409334079
361	0.018	-0.0606432965718819
362	0.01805	-0.0371212040116438
363	0.0181	-0.0048306657451016
364	0.01815	0.0375198329833135
365	0.0182	0.0862895735456235
366	0.01825	0.133012390516547
367	0.0183	0.167609253055955
368	0.01835	0.182401485149321
369	0.0184	0.174883357216369
370	0.01845	0.149028173321143
371	0.0185	0.114765976098498
372	0.01855	0.0832742701303898
373	0.0186	0.0597838745916185
374	0.01865	0.0409764577515571
375	0.0187	0.019130579211572
376	0.01875	-0.0118358433171987
377	0.0188	-0.0525156795425842
378	0.01885	-0.0973540327495401
379	0.0189	-0.137276271351814
380	0.01895	-0.164374721851511
381	0.019	-0.175284496491175
382	0.01905	-0.171136074476487
383	0.0191	-0.155659492740227
384	0.01915	-0.133575192310308
385	0.0192	-0.109562602263249
386	0.01925	-0.087500000651379
387	0.0193	-0.0697275966672777
388	0.01935	-0.0561920038972845
389	0.0194	-0.0442706885165525
390	0.01945	-0.0302956234406651
391	0.0195	-0.0120022127917472
392	0.01955	0.0101005956688724
393	0.0196	0.0330309374211044
394	0.01965	0.052642644024401
395	0.0197	0.0655442032159606
396	0.01975	0.0708730692049193
397	0.0198	0.0707606439880291
398	0.01985	0.069043497935855
399	0.0199	0.0691189696782137
400	0.01995	0.0727881967673767
401	0.02	0.0805777520007451
402	0.02005	0.0921273363254222
403	0.0201	0.106068508305502
404	0.02015	0.120093745189894
405	0.0202	0.131513339297012
406	0.02025	0.138199094528833
407	0.0203	0.139431190545628
408	0.02035	0.135789107956125
409	0.0204	0.128403888517978
410	0.02045	0.118605407423573
411	0.0205	0.107714438942329
412	0.02055	0.0967165214016976
413	0.0206	0.0863871244399146
414	0.02065	0.077422604813985
415	0.0207	0.0698681989479191
416	0.02075	0.0628036650354167
417	0.0208	0.0552253347054821
418	0.02085	0.0468686839609882
419	0.0209	0.0376629654259055
420	0.02095	0.0270209549009293
421	0.021	0.0144419427189906
422	0.02105	9.04991649162135E-4
423	0.0211	-0.0105446695599514
424	0.02115	-0.0163476233814825
425	0.0212	-0.0150589571294804
426	0.02125	-0.00816533125350594
427	0.0213	0.00138636758993194
428	0.02135	0.0109477020491817
429	0.0214	0.0189499168860565
430	0.02145	0.0247346492747167
431	0.0215	0.0278770355767501
432	0.02155	0.0277880367756209
433	0.0216	0.0241307486009712
434	0.02165	0.0175065495624904
435	0.0217	0.00966641852354133
436	0.02175	0.00320831606937733
437	0.0218	8.79272413379095E-4
438	0.02185	0.0042162267604239
439	0.0219	0.0120728089635468
440	0.02195	0.0208294797335528
441	0.022	0.0263747624751302
442	0.02205	0.025801267999003
443	0.0221	0.0178229573049569
444	0.02215	0.00248692630757752
445	0.0222	-0.0188336364318897
446	0.02225	-0.042856140740946
447	0.0223	-0.0645858133046997
448	0.02235	-0.0795771972042307
449	0.0224	-0.0867389744287466
450	0.02245	-0.0887184500594138
451	0.0225	-0.0895712979930474
452	0.02255	-0.0922690922732015
453	0.0226	-0.0979679365861106
454	0.02265	-0.106670373994823
455	0.0227	-0.11763429718243
456	0.02275	-0.128663938040309
457	0.0228	-0.135410636337791
458	0.02285	-0.132704843208426
459	0.0229	-0.118019513918032
460	0.02295	-0.0940834784672946
461	0.023	-0.067867827083516
462	0.02305	-0.0469239959417527
463	0.0231	-0.035885062234855
464	0.02315	-0.0344830339247997
465	0.0232	-0.0378417408655984
466	0.02325	-0.0395063421466526
467	0.0233	-0.0354693983091527
468	0.02335	-0.0259919645688482
469	0.0234	-0.0140326178077244
470	0.02345	-0.00269317588241957
471	0.0235	0.00592953491016246
472	0.02355	0.0106500145984434
473	0.0236	0.0106850284694877
474	0.02365	0.00566460154559945
475	0.0237	-0.00342924294096525
476	0.02375	-0.0139062261080816
477	0.0238	-0.0226379084672934
478	0.02385	-0.0273729054548322
479	0.0239	-0.0268487156378514
480	0.02395	-0.0209989281571588
481	0.024	-0.0119565513031903
482	0.02405	-0.00402005676677497
483	0.0241	-0.00154133884081542
484	0.02415	-0.00652731731458278
485	0.0242	-0.0178252777149965
486	0.02425	-0.0318295281475143
487	0.0243	-0.0440512408435749
488	0.02435	-0.0510388919440297
489	0.0244	-0.0516200355360685
490	0.02445	-0.0467652754888155
491	0.0245	-0.0389167607770229
492	0.02455	-0.0315109313712161
493	0.0246	-0.0277797106052123
494	0.02465	-0.0285700734426556
495	0.0247	-0.0311941216968973
496	0.02475	-0.0307987020642611
497	0.0248	-0.0228685250409741
498	0.02485	-0.00508850593338789
499	0.0249	0.0212012682972816
500	0.02495	0.0501912250130784
501	0.025	0.073303451023476
502	0.02505	0.0834808142917423
503	0.0251	0.0791415039519141
504	0.02515	0.0647792498250974
505	0.0252	0.0478536426023966
506	0.02525	0.0347002723354932
507	0.0253	0.0283962958466173
508	0.02535	0.0288086270983685
509	0.0254	0.0336537902006939
510	0.02545	0.0399710990983686
511	0.0255	0.0455613936470178
512	0.02555	0.0501602382947914
513	0.0256	0.0560898756001111
514	0.02565	0.0670594561966986
515	0.0257	0.0849693686007278
516	0.02575	0.107637053734419
517	0.0258	0.12959922599501
518	0.02585	0.144399987504784
519	0.0259	0.146375162014978
520	0.02595	0.132465919252564
521	0.026	0.104079028101555
522	0.02605	0.0670166637394978
523	0.0261	0.0292035013581828
524	0.02615	-0.00183715116254302
525	0.0262	-0.0206886097090835
526	0.02625	-0.0251605889116724
527	0.0263	-0.0167635943637494
528	0.02635	-8.83678345258154E-5
529	0.0264	0.0186124258467877
530	0.02645	0.0329038314695143
531	0.0265	0.0376109656816892
532	0.02655	0.0303190842608934
533	0.0266	0.0125389016120399
534	0.02665	-0.0103862924864453
535	0.0267	-0.0315000624116601
536	0.02675	-0.0455400281732989
537	0.0268	-0.050727705097432
538	0.02685	-0.0483117910861428
539	0.0269	-0.0412501354099597
540	0.02695	-0.0329092275844957
541	0.027	-0.0260105258258594
542	0.02705	-0.021974225656436
543	0.0271	-0.020672031627525
544	0.02715	-0.0208770254014994
545	0.0272	-0.0212230705568268
546	0.02725	-0.0207037197192755
547	0.0273	-0.0185061390054567
548	0.02735	-0.0139716014874108
549	0.0274	-0.00712711202561739
550	0.02745	8.64820907137832E-4
551	0.0275	0.00814719780718448
552	0.02755	0.0131075730002813
553	0.0276	0.0148119820443559
554	0.02765	0.0128278271174619
555	0.0277	0.00731369867020021
556	0.02775	-5.05744817347387E-4
557	0.0278	-0.0086353951839328
558	0.02785	-0.0157064659986932
559	0.0279	-0.0219955328588445
560	0.02795	-0.0284249359249513
561	0.028	-0.0345450858273395
562	0.02805	-0.0385797189340005
563	0.0281	-0.0397791395503705
564	0.02815	-0.0397940145894793
565	0.0282	-0.0411832190223989
566	0.02825	-0.0449487421249879
567	0.0283	-0.0497464493716477
568	0.02835	-0.052963917951476
569	0.0284	-0.0523954798961201
570	0.02845	-0.047356096702216
571	0.0285	-0.0385479697174587
572	0.02855	-0.027328548460142
573	0.0286	-0.0154329256955967
574	0.02865	-0.00497513135745253
575	0.0287	0.00189411816929352
576	0.02875	0.00371714064575435
577	0.0288	6.95338590965267E-4
578	0.02885	-0.00484493405234987
579	0.0289	-0.00961218009119613
580	0.02895	-0.0112473162990446
581	0.029	-0.00908137831475364
582	0.02905	-0.00385499137691914
583	0.0291	0.00293595504873168
584	0.02915	0.00988470828448698
585	0.0292	0.0160821657776304
586	0.02925	0.0211481051330874
587	0.0293	0.0254965146831414
588	0.02935	0.0303725693940112
589	0.0294	0.0370618126199157
590	0.02945	0.0456735875807051
591	0.0295	0.0545884348741889
592	0.02955	0.061290692238324
593	0.0296	0.0635852961676315
594	0.02965	0.0600976956552368
595	0.0297	0.0505986497827091
596	0.02975	0.0364293393220002
597	0.0298	0.0204187730218692
598	0.02985	0.00601982698781967
599	0.0299	-0.00405404958373901
600	0.02995	-0.00902259826829864
601	0.03	-0.0104938275054714
602	0.03005	-0.0117846016354998
603	0.0301	-0.0162307851569461
604	0.03015	-0.0255809947635012
605	0.0302	-0.0393493251319045
606	0.03025	-0.0550137648504553
607	0.0303	-0.0685543612653728
608	0.03035	-0.0754226176538939
609	0.0304	-0.0723605368654495
610	0.03045	-0.0591323816100842
611	0.0305	-0.0387621621612365
612	0.03055	-0.0151523726856696
613	0.0306	0.011236423717091
614	0.03065	0.0431663371973312
615	0.0307	0.0794271703349478
616	0.03075	0.110811090495882
617	0.0308	0.125541714114269
618	0.03085	0.117730394459113
619	0.0309	0.0913089162849608
620	0.03095	0.0574265446700336
621	0.031	0.0278693714514896
622	0.03105	0.00905813156235007
623	0.0311	-2.22090611912418E-5
624	0.03115	-0.00556765705414347
625	0.0312	-0.014429026639568
626	0.03125	-0.0297382037719025
627	0.0313	-0.0484297952884983
628	0.03135	-0.0624821531052963
629	0.0314	-0.064354700972999
630	0.03145	-0.0527645905835838
631	0.0315	-0.0337323691913252
632	0.03155	-0.0168361220155197
633	0.0316	-0.010400851812834
634	0.03165	-0.0179977646588378
635	0.0317	-0.0369689395398525
636	0.03175	-0.0596522684751972
637	0.0318	-0.0769271833290575
638	0.03185	-0.0821317825339096
639	0.0319	-0.0735101708302164
640	0.03195	-0.0545110680589807
641	0.032	-0.0323168690689268
642	0.03205	-0.0152834481383166
643	0.0321	-0.00972455567336139
644	0.03215	-0.0172257912872105
645	0.0322	-0.0343927964643381
646	0.03225	-0.0550672964144786
647	0.0323	-0.0727555169287023
648	0.03235	-0.0819989285117073
649	0.0324	-0.079392834109548
650	0.03245	-0.0645535053098058
651	0.0325	-0.0402374107436287
652	0.03255	-0.0111521371869588
653	0.0326	0.0178789066885549
654	0.03265	0.0433815420836772
655	0.0327	0.0637386163889531
656	0.03275	0.0785892457235575
657	0.0328	0.088028209850548
658	0.03285	0.0928133701778668
659	0.0329	0.0948381531705458
660	0.03295	0.0964589796819215
661	0.033	0.0991703460339115
662	0.03305	0.102912366884383
663	0.0331	0.106182296326554
664	0.03315	0.106650266156476
665	0.0332	0.102526011881912
666	0.03325	0.094218550433427
667	0.0333	0.0845686144901303
668	0.03335	0.0771195534269311
669	0.0334	0.0740575248108364
670	0.03345	0.0750241346987941
671	0.0335	0.0767960236500118
672	0.03355	0.0746167338472077
673	0.0336	0.0651555898504141
674	0.03365	0.0482099973595018
675	0.0337	0.0255160502029166
676	0.03375	-9.32153079157727E-4
677	0.0338	-0.0288844901634924
678	0.03385	-0.0551270330743447
679	0.0339	-0.0755087753837158
680	0.03395	-0.0860114179738946
681	0.034	-0.0846056509264762
682	0.03405	-0.0728886104293256
683	0.0341	-0.0561642812735116
684	0.03415	-0.0413480484274357
685	0.0342	-0.0337209048034476
686	0.03425	-0.0347192734949713
687	0.0343	-0.0419688163939427
688	0.03435	-0.0511572801361861
689	0.0344	-0.0583679833035251
690	0.03445	-0.0613329527637394
691	0.0345	-0.0594972842788244
692	0.03455	-0.0537431330694007
693	0.0346	-0.0458444524485575
694	0.03465	-0.037870366144432
695	0.0347	-0.0318933861896622
696	0.03475	-0.0292325632400128
697	0.0348	-0.0291207573330237
698	0.03485	-0.0284429500069359
699	0.0349	-0.0237109215640881
700	0.03495	-0.0138544343815696
701	0.035	-0.00102850135896593
702	0.03505	0.0110127650782821
703	0.0351	0.0184470380766839
704	0.03515	0.0172416450467199
705	0.0352	0.00324593753389379
706	0.03525	-0.0253610629644361
707	0.0353	-0.0645179937078093
708	0.03535	-0.102986889828552
709	0.0354	-0.126609347193585
710	0.03545	-0.127018407498644
711	0.0355	-0.107100908043947
712	0.03555	-0.077972616675318
713	0.0356	-0.0514971694700364
714	0.03565	-0.0348586193414905
715	0.0357	-0.0290730113059897
716	0.03575	-0.0302639129427378
717	0.0358	-0.0325082064347916
718	0.03585	-0.0307046315014485
719	0.0359	-0.0221345174475864
720	0.03595	-0.00676500698216753
721	0.036	0.0134991376471063
722	0.03605	0.0361814167609114
723	0.0361	0.0591853239579856
724	0.03615	0.0811973273790179
725	0.0362	0.101574859279914
726	0.03625	0.119931700131744
727	0.0363	0.136529743872781
728	0.03635	0.152600958216011
729	0.0364	0.168989235447582
730	0.03645	0.184676830707618
731	0.0365	0.197037977585156
732	0.03655	0.203068808900007
733	0.0366	0.200403453070455
734	0.03665	0.18783047652745
735	0.0367	0.165533558282376
736	0.03675	0.135385821005209
737	0.0368	0.101010100192643
738	0.03685	0.0668935071135044
739	0.0369	0.0367379920977362
740	0.03695	0.0121304224628127
741	0.037	-0.00773123070044401
742	0.03705	-0.0251203404341349
743	0.0371	-0.0420844574611769
744	0.03715	-0.0592217478704083
745	0.0372	-0.0756975594379219
746	0.03725	-0.0896993868753266
747	0.0373	-0.0990013580957391
748	0.03735	-0.102349709238407
749	0.0374	-0.100675587953492
750	0.03745	-0.0964640108421435
751	0.0375	-0.0923774922899592
752	0.03755	-0.0908042206414912
753	0.0376	-0.0932168524887742
754	0.03765	-0.0985013043952683
755	0.0377	-0.102708847921857
756	0.03775	-0.101556806260363
757	0.0378	-0.0928910514915984
758	0.03785	-0.07704963441391
759	0.0379	-0.0563899006861717
760	0.03795	-0.0349722024070371
761	0.038	-0.0173990986602379
762	0.03805	-0.00660014991253099
763	0.0381	-0.00238140423312805
764	0.03815	-0.00208821741563625
765	0.0382	-0.00250230795597206
766	0.03825	-0.00135464342201219
767	0.0383	0.0017190346939282
768	0.03835	0.00483979631356446
769	0.0384	0.00524509789044414
770	0.03845	0.00160625563782668
771	0.0385	-0.00523080633551531
772	0.03855	-0.0136833374672194
773	0.0386	-0.0231143734000625
774	0.03865	-0.0340186757826557
775	0.0387	-0.0471404040477197
776	0.03875	-0.0629266784214928
777	0.0388	-0.0812048074915321
778	0.03885	-0.0999532280640001
779	0.0389	-0.113993679738096
780	0.03895	-0.116474148450042
781	0.039	-0.103122052150294
782	0.03905	-0.0746632491860222
783	0.0391	-0.0353250064540055
784	0.03915	0.00921677200430948
785	0.0392	0.0521321988695202
786	0.03925	0.0855629621761903
787	0.0393	0.102674674132452
788	0.03935	0.100896249305133
789	0.0394	0.0834258778584767
790	0.03945	0.0578648509106169
791	0.0395	0.0332525727123673
792	0.03955	0.0167351728528586
793	0.0396	0.011193300627367
794	0.03965	0.0154948180957666
795	0.0397	0.026910331936485
796	0.03975	0.0430250992716599
797	0.0398	0.0616834547647611
798	0.03985	0.0799186641018845
799	0.0399	0.093381238130769
800	0.03995	0.0968760987263926
801	0.04	0.0859331912529844
802	0.04005	0.0591534794636717
803	0.0401	0.0201765153593896
804	0.04015	-0.0226419619192137
805	0.0402	-0.0591021861004033
806	0.04025	-0.0811726563117046
807	0.0403	-0.086349844329709
808	0.04035	-0.0776415164452484
809	0.0404	-0.060302458709721
810	0.04045	-0.0394985128547756
811	0.0405	-0.0199864730240495
812	0.04055	-0.0054233978402185
813	0.0406	0.00306750473929185
814	0.04065	0.00733260432114413
815	0.0407	0.010544538111906
816	0.04075	0.0148250671943262
817	0.0408	0.0205131423375029
818	0.04085	0.0271737347614263
819	0.0409	0.0347423314132156
820	0.04095	0.044030909070345
821	0.041	0.0561289712407036
822	0.04105	0.0707738800220477
823	0.0411	0.0854690866422012
824	0.04115	0.0965887756996562
825	0.0412	0.101311797160698
826	0.04125	0.0987571659395345
827	0.0413	0.0899723865427871
828	0.04135	0.0770437561843864
829	0.0414	0.0619577641829192
830	0.04145	0.0461416833603425
831	0.0415	0.0307170781378727
832	0.04155	0.0167983818534689
833	0.0416	0.00540525464351127
834	0.04165	-0.00298812917725222
835	0.0417	-0.00868015499008323
836	0.04175	-0.0123019798435307
837	0.0418	-0.0142185039642455
838	0.04185	-0.0145228256839922
839	0.0419	-0.0132263486952928
840	0.04195	-0.0100643975901287
841	0.042	-0.0048345317293581
842	0.04205	0.00132945338697443
843	0.0421	0.00557188075583348
844	0.04215	0.00499502763525039
845	0.0422	-0.00123957167148631
846	0.04225	-0.0114696869432483
847	0.0423	-0.022689603099736
848	0.04235	-0.0320153513868407
849	0.0424	-0.0376997494909077
850	0.04245	-0.0392848664365178
851	0.0425	-0.0367676915195048
852	0.04255	-0.0296881924473147
853	0.0426	-0.0174017015415316
854	0.04265	-4.92140793726614E-4
855	0.0427	0.0182648227993488
856	0.04275	0.0346356425587872
857	0.0428	0.0447656539062631
858	0.04285	0.0465016568553218
859	0.0429	0.039531173659622
860	0.04295	0.025219029207022
861	0.043	0.00659926872370598
862	0.04305	-0.0123430979895329
863	0.0431	-0.0280711699367786
864	0.04315	-0.0383061236964646
865	0.0432	-0.0421075452105009
866	0.04325	-0.0399764966625389
867	0.0433	-0.0339226113696407
868	0.04335	-0.0268413624630583
869	0.0434	-0.0210468067724028
870	0.04345	-0.0171113989800098
871	0.0435	-0.0142760502280401
872	0.04355	-0.0119830389261231
873	0.0436	-0.0109136493036646
874	0.04365	-0.0123033720112282
875	0.0437	-0.0162471839043921
876	0.04375	-0.0211981738103284
877	0.0438	-0.0250199408542038
878	0.04385	-0.0260329923064622
879	0.0439	-0.023652630630226
880	0.04395	-0.0189437534482684
881	0.044	-0.0147093632284019
882	0.04405	-0.014769026901901
883	0.0441	-0.0225211891937827
884	0.04415	-0.039210556790227
885	0.0442	-0.062736841903769
886	0.04425	-0.0879956263226895
887	0.0443	-0.108766532292924
888	0.04435	-0.11997211367096
889	0.0444	-0.119559718133075
890	0.04445	-0.109585967794437
891	0.0445	-0.0953629341839179
892	0.04455	-0.0824605352426131
893	0.0446	-0.0736139009642272
894	0.04465	-0.0677388409596733
895	0.0447	-0.0612287224083867
896	0.04475	-0.0503256704804005
897	0.0448	-0.0333531236486606
898	0.04485	-0.0117199219757111
899	0.0449	0.0107972541554413
900	0.04495	0.0297941967633395
901	0.045	0.0420610657280562
902	0.04505	0.0470246630404172
903	0.0451	0.0471682412609949
904	0.04515	0.0466978716089621
905	0.0452	0.0490910590673141
906	0.04525	0.0550316456412405
907	0.0453	0.0616069573390781
908	0.04535	0.0636391580133341
909	0.0454	0.0569939374685648
910	0.04545	0.0409906970037528
911	0.0455	0.0176905490659508
912	0.04555	-0.0100702017229943
913	0.0456	-0.0392998940623159
914	0.04565	-0.0664829366927771
915	0.0457	-0.0875469306734056
916	0.04575	-0.0984796065225537
917	0.0458	-0.0964138612019496
918	0.04585	-0.0806816866304767
919	0.0459	-0.053068163790378
920	0.04595	-0.017198468562349
921	0.046	0.0222312032958745
922	0.04605	0.0603050717607649
923	0.0461	0.0928539888904045
924	0.04615	0.117376842176593
925	0.0462	0.133877623710684
926	0.04625	0.143958236605962
927	0.0463	0.148109695518942
928	0.04635	0.145235872918385
929	0.0464	0.135389286951492
930	0.04645	0.121270567093669
931	0.0465	0.106170609347521
932	0.04655	0.0915974876638712
933	0.0466	0.0776668894610681
934	0.04665	0.0649287756164889
935	0.0467	0.0551964738970416
936	0.04675	0.0504562781311635
937	0.0468	0.0506447940798318
938	0.04685	0.052906305204961
939	0.0469	0.0534925867077609
940	0.04695	0.0501216425203386
941	0.047	0.04268898580517
942	0.04705	0.0324769817228816
943	0.0471	0.0210746547990337
944	0.04715	0.0101737701535134
945	0.0472	0.00224082742295462
946	0.04725	6.49745504065713E-4
947	0.0473	0.00859550569803491
948	0.04735	0.0273823210196953
949	0.0474	0.0548016628360541
950	0.04745	0.0846215603013787
951	0.0475	0.10786620928567
952	0.04755	0.115898078628278
953	0.0476	0.104725416082511
954	0.04765	0.0774685459583745
955	0.0477	0.0418302967323401
956	0.04775	0.0049832640285587
957	0.0478	-0.0290351353067243
958	0.04785	-0.0583517528229933
959	0.0479	-0.0812888057193859
960	0.04795	-0.0960735734968716
961	0.048	-0.102316716555992
962	0.04805	-0.101849245374401
963	0.0481	-0.0979214395544528
964	0.04815	-0.0939745075040359
965	0.0482	-0.0926441285847921
966	0.04825	-0.095014168205914
967	0.0483	-0.100363591647587
968	0.04835	-0.106709015698068
969	0.0484	-0.111836427251338
970	0.04845	-0.113525500526822
971	0.0485	-0.109274161251149
972	0.04855	-0.097781567137579
973	0.0486	-0.0814473534244051
974	0.04865	-0.0663698313989647
975	0.0487	-0.0594073835620312
976	0.04875	-0.0649812572730806
977	0.0488	-0.0832116683175341
978	0.04885	-0.109580866221568
979	0.0489	-0.136319070976132
980	0.04895	-0.15527492328579
981	0.049	-0.161200684042219
982	0.04905	-0.153587879215528
983	0.0491	-0.135454852832336
984	0.04915	-0.110273923116405
985	0.0492	-0.0802140544212238
986	0.04925	-0.0468299859294987
987	0.0493	-0.0124722177765131
988	0.04935	0.0192971168245699
989	0.0494	0.0444991157019246
990	0.04945	0.0602898950133832
991	0.0495	0.0662573211559254
992	0.04955	0.0645266464886957
993	0.0496	0.0589618180809928
994	0.04965	0.0537684735732267
995	0.0497	0.0516500822349999
996	0.04975	0.0528230853219342
997	0.0498	0.0557489098572379
998	0.04985	0.05859409243866
999	0.0499	0.0601790092234857
1000	0.04995	0.0601978229469595
1001	0.05	0.0591057339900085
1002	0.05005	0.0577686699006006
1003	0.0501	0.0568423092444448
1004	0.05015	0.0562196073017613
1005	0.0502	0.0549211501960012
1006	0.05025	0.0518278702260391
1007	0.0503	0.0469005035122021
1008	0.05035	0.0413656877160014
1009	0.0504	0.036707388219773
1010	0.05045	0.0340505515361973
1011	0.0505	0.0343488741569491
1012	0.05055	0.0384826407356496
1013	0.0506	0.0467620431027029
1014	0.05065	0.0580845335404496
1015	0.0507	0.0695296720414302
1016	0.05075	0.077021639819244
1017	0.0508	0.0770310257717028
1018	0.05085	0.0685105535280002
1019	0.0509	0.0537033785562695
1020	0.05095	0.0371653332575472
1021	0.051	0.0237649425035791
1022	0.05105	0.0169112083058676
1023	0.0511	0.0176093679245501
1024	0.05115	0.0243126047883964
1025	0.0512	0.033644243158804
1026	0.05125	0.04202645556347
1027	0.0513	0.0472506870096634
1028	0.05135	0.0488685679752492
1029	0.0514	0.0476859174801358
1030	0.05145	0.0448821345697779
1031	0.0515	0.0411195940636264
1032	0.05155	0.0365564811327685
1033	0.0516	0.0313883554823839
1034	0.05165	0.0256106638736406
1035	0.0517	0.0184498849141677
1036	0.05175	0.00880182433071752
1037	0.0518	-0.00340136632243415
1038	0.05185	-0.016425674952354
1039	0.0519	-0.0275119529993031
1040	0.05195	-0.0343263218194668
1041	0.052	-0.036104667632543
1042	0.05205	-0.0340912296876172
1043	0.0521	-0.0305124199124678
1044	0.05215	-0.0266525131357206
1045	0.0522	-0.0227109998318173
1046	0.05225	-0.0197243395832313
1047	0.0523	-0.0193571801219369
1048	0.05235	-0.0205134660558002
1049	0.0524	-0.0190404515415079
1050	0.05245	-0.0126105404752941
1051	0.0525	-0.00362974572866182
1052	0.05255	0.0031677644656265
1053	0.0526	0.00413291099654689
1054	0.05265	-0.00195140563902219
1055	0.0527	-0.0140239050578745
1056	0.05275	-0.0293804993749047
1057	0.0528	-0.0449354774994064
1058	0.05285	-0.0588458381225103
1059	0.0529	-0.0708809826698689
1060	0.05295	-0.081191261861786
1061	0.053	-0.089152403760032
1062	0.05305	-0.0935974823640309
1063	0.0531	-0.0940541247208073
1064	0.05315	-0.0913846758446959
1065	0.0532	-0.0870428556346119
1066	0.05325	-0.0818860747100296
1067	0.0533	-0.0758583428752524
1068	0.05335	-0.0689527088863846
1069	0.0534	-0.0620530181136818
1070	0.05345	-0.0561263144007067
1071	0.0535	-0.051020203257004
1072	0.05355	-0.0457686465779092
1073	0.0536	-0.0396471524672686
1074	0.05365	-0.0326644872323836
1075	0.0537	-0.0255953068301906
1076	0.05375	-0.0196214417611198
1077	0.0538	-0.0155293731372392
1078	0.05385	-0.0129102135004249
1079	0.0539	-0.00998137610436634
1080	0.05395	-0.00464643906638207
1081	0.054	0.00380857989182681
1082	0.05405	0.0141839144560473
1083	0.0541	0.0247394347821009
1084	0.05415	0.0352625938367543
1085	0.0542	0.0471780715169152
1086	0.05425	0.0609435167013437
1087	0.0543	0.0741304899803692
1088	0.05435	0.0826022889607396
1089	0.0544	0.0831453469797567
1090	0.05445	0.0753551928004119
1091	0.0545	0.0619597664929445
1092	0.05455	0.0478162474463077
1093	0.0546	0.0384360239881938
1094	0.05465	0.0383206088810157
1095	0.0547	0.0488138012729502
1096	0.05475	0.0664839426170822
1097	0.0548	0.0839792143249312
1098	0.05485	0.0934236633203358
1099	0.0549	0.0903130403577388
1100	0.05495	0.0756638708665434
1101	0.055	0.0548930203531677
1102	0.05505	0.0341198819605464
1103	0.0551	0.0172572028224773
1104	0.05515	0.00571707065413074
1105	0.0552	-7.99178835018344E-4
1106	0.05525	-0.00348782900486211
1107	0.0553	-0.00356059992478985
1108	0.05535	-0.00193114529242999
1109	0.0554	5.11656945341832E-4
1110	0.05545	0.00285968504988199
1111	0.0555	0.00418437432380814
1112	0.05555	0.00335823347822994
1113	0.0556	-4.54723166617099E-4
1114	0.05565	-0.00683292131132318
1115	0.0557	-0.0139980089326799
1116	0.05575	-0.0197699092047136
1117	0.0558	-0.0224962140521997
1118	0.05585	-0.0211052501407926
1119	0.0559	-0.0150360755024504
1120	0.05595	-0.00496029994905892
1121	0.056	0.00680594117546064
1122	0.05605	0.0168585843744861
1123	0.0561	0.0212256911499859
1124	0.05615	0.0161522338293181
1125	0.0562	1.49827636364619E-4
1126	0.05625	-0.0241357890645171
1127	0.0563	-0.0504400774701621
1128	0.05635	-0.0712756231748177
1129	0.0564	-0.0805480140253226
1130	0.05645	-0.0759605134834408
1131	0.0565	-0.0603672483647679
1132	0.05655	-0.040223633813771
1133	0.0566	-0.0213499702484145
1134	0.05665	-0.00563077089371633
1135	0.0567	0.00833522304558743
1136	0.05675	0.0221126289845273
1137	0.0568	0.0353688625683161
1138	0.05685	0.0463954084814245
1139	0.0569	0.0539813091239176
1140	0.05695	0.0579839572052075
1141	0.057	0.0577700532046102
1142	0.05705	0.0510787371613176
1143	0.0571	0.0354189855751229
1144	0.05715	0.010682073165766
1145	0.0572	-0.0194958514641044
1146	0.05725	-0.0486632373047693
1147	0.0573	-0.0703023227147965
1148	0.05735	-0.0808309490948398
1149	0.0574	-0.0809876700877574
1150	0.05745	-0.0747066304199735
1151	0.0575	-0.0664137603884896
1152	0.05755	-0.0589447923335342
1153	0.0576	-0.0533220687739109
1154	0.05765	-0.0495300588575101
1155	0.0577	-0.0470478241117136
1156	0.05775	-0.045101483508599
1157	0.0578	-0.0430619228717799
1158	0.05785	-0.040669598329532
1159	0.0579	-0.0377257947215093
1160	0.05795	-0.0339701107754856
1161	0.058	-0.0295739366863442
1162	0.05805	-0.0252620186020137
1163	0.0581	-0.0215851618670345
1164	0.05815	-0.0180637351694573
1165	0.0582	-0.0129284811914311
1166	0.05825	-0.00423247562457795
1167	0.0583	0.0082170164496055
1168	0.05835	0.0223334936353252
1169	0.0584	0.0350847470507751
1170	0.05845	0.044109918658495
1171	0.0585	0.048584167494254
1172	0.05855	0.0492413387822086
1173	0.0586	0.0480211067622549
1174	0.05865	0.04750980339399
1175	0.0587	0.0495919973718322
1176	0.05875	0.05379672369647
1177	0.0588	0.0573107378092035
1178	0.05885	0.056959660610258
1179	0.0589	0.0510147062499653
1180	0.05895	0.0396383530271378
1181	0.059	0.0248446221734902
1182	0.05905	0.0104111023264402
1183	0.0591	8.18464372482453E-4
1184	0.05915	-0.00104168703684326
1185	0.0592	0.00426011151881744
1186	0.05925	0.0129958702404329
1187	0.0593	0.0204959420583191
1188	0.05935	0.0236632173278764
1189	0.0594	0.022307396276257
1190	0.05945	0.0185349309309355
1191	0.0595	0.0148888115109505
1192	0.05955	0.0128127983343629
1193	0.0596	0.0121924417705916
1194	0.05965	0.0118642352235494
1195	0.0597	0.0107419498535914
1196	0.05975	0.00878747619403808
1197	0.0598	0.00698087483591125
1198	0.05985	0.00635251449750451
1199	0.0599	0.0070339148487073
1200	0.05995	0.0081809502554917
1201	0.06	0.008839516084721
1202	0.06005	0.00879991711520778
1203	0.0601	0.00851209727150981
1204	0.06015	0.00851883000035958
1205	0.0602	0.00901837971032959
1206	0.06025	0.00968662868412551
1207	0.0603	0.0102483357109151
1208	0.06035	0.0115835924178151
1209	0.0604	0.0161087951457148
1210	0.06045	0.0264901783695835
1211	0.0605	0.0428533395800409
1212	0.06055	0.0604854445798634
1213	0.0606	0.0711701041098868
1214	0.06065	0.0680556882574951
1215	0.0607	0.049656639929417
1216	0.06075	0.0201502293073325
1217	0.0608	-0.0130966415741485
1218	0.06085	-0.0426886113670971
1219	0.0609	-0.0632603034133321
1220	0.06095	-0.0723260376388504
1221	0.061	-0.0708500318953834
1222	0.06105	-0.0630252352420519
1223	0.0611	-0.0543314755031764
1224	0.06115	-0.0487722605518669
1225	0.0612	-0.0472187760938079
1226	0.06125	-0.0479604502297604
1227	0.0613	-0.0486921854912388
1228	0.06135	-0.0478769072889553
1229	0.0614	-0.0446776712726925
1230	0.06145	-0.0386344859241932
1231	0.0615	-0.0300417233661263
1232	0.06155	-0.0204752389666438
1233	0.0616	-0.012357052248825
1234	0.06165	-0.00765197631674153
1235	0.0617	-0.0068831868914514
1236	0.06175	-0.00911673973701099
1237	0.0618	-0.0126160098430449
1238	0.06185	-0.0152330543893617
1239	0.0619	-0.0141962638389833
1240	0.06195	-0.00661177558909798
1241	0.062	0.00823785862484039
1242	0.06205	0.0266600775668494
1243	0.0621	0.0415463019615731
1244	0.06215	0.0464021383011808
1245	0.0622	0.0391661981939178
1246	0.06225	0.0233004307414502
1247	0.0623	0.00553310501465037
1248	0.06235	-0.00809571685375554
1249	0.0624	-0.0147721223153873
1250	0.06245	-0.0148442264870763
1251	0.0625	-0.0107731736521456
1252	0.06255	-0.00629147721605561
1253	0.0626	-0.00517340431398222
1254	0.06265	-0.00942171569238626
1255	0.0627	-0.0182071294065561
1256	0.06275	-0.0286529935736813
1257	0.0628	-0.0374904198743004
1258	0.06285	-0.0420110200452563
1259	0.0629	-0.0404288929403021
1260	0.06295	-0.0324147583451921
1261	0.063	-0.0195944199741884
1262	0.06305	-0.00510994365294673
1263	0.0631	0.00803436866775674
1264	0.06315	0.0185477774516421
1265	0.0632	0.0269014299157375
1266	0.06325	0.0340541513042265
1267	0.0633	0.0403817225287921
1268	0.06335	0.0457390733264904
1269	0.0634	0.0499469897228166
1270	0.06345	0.0529430612651058
1271	0.0635	0.0546411947954273
1272	0.06355	0.0544667567136304
1273	0.0636	0.0510654217564205
1274	0.06365	0.0433495807210098
1275	0.0637	0.0322610810001849
1276	0.06375	0.0209867331831153
1277	0.0638	0.0132170513226889
1278	0.06385	0.0110918178496129
1279	0.0639	0.0141782714234104
1280	0.06395	0.0198997761693049
1281	0.064	0.0249438725646272
1282	0.06405	0.0266637813256929
1283	0.0641	0.0240720279419473
1284	0.06415	0.0185234849794512
1285	0.0642	0.0132680961027419
1286	0.06425	0.0110000085730019
1287	0.0643	0.0110086585607916
1288	0.06435	0.00886714163189983
1289	0.0644	-4.79382611923984E-4
1290	0.06445	-0.0185467582475961
1291	0.0645	-0.0416551042274114
1292	0.06455	-0.0630710503426625
1293	0.0646	-0.0769105682558086
1294	0.06465	-0.0809107157920745
1295	0.0647	-0.0766872843960077
1296	0.06475	-0.0681093956920251
1297	0.0648	-0.0590487634361034
1298	0.06485	-0.0512569467128683
1299	0.0649	-0.0435433049790648
1300	0.06495	-0.0334579488478652
1301	0.065	-0.0200148931999442
1302	0.06505	-0.00462350738203499
1303	0.0651	0.00981923526694362
1304	0.06515	0.0201448119880169
1305	0.0652	0.0241266873417362
1306	0.06525	0.021232899123905
1307	0.0653	0.0121976611209225
1308	0.06535	-0.00147812539877723
1309	0.0654	-0.0171326214212361
1310	0.06545	-0.0310838900429912
1311	0.0655	-0.0399507745122228
1312	0.06555	-0.0416471971057149
1313	0.0656	-0.0354638719050168
1314	0.06565	-0.0221560654210915
1315	0.0657	-0.00448540758340693
1316	0.06575	0.012842222302511
1317	0.0658	0.0249120959634461
1318	0.06585	0.0289188025016385
1319	0.0659	0.0253896650894541
1320	0.06595	0.0178210215789709
1321	0.066	0.0106872464473319
1322	0.06605	0.00697469838362696
1323	0.0661	0.00724219336789952
1324	0.06615	0.0103982719552449
1325	0.0662	0.0149192791465233
1326	0.06625	0.0196953964091562
1327	0.0663	0.0241011983669845
1328	0.06635	0.0273689338633241
1329	0.0664	0.0282182087397419
1330	0.06645	0.0254071143170201
1331	0.0665	0.0186563538395637
1332	0.06655	0.00899287902258972
1333	0.0666	-0.00171163155849863
1334	0.06665	-0.0113541499543035
1335	0.0667	-0.0181281743762622
1336	0.06675	-0.0211645051624564
1337	0.0668	-0.0205852124483863
1338	0.06685	-0.0167867479463987
1339	0.0669	-0.0101807612243915
1340	0.06695	-0.00170164830059838
1341	0.067	0.00701862544290965
1342	0.06705	0.0143796976470679
1343	0.0671	0.0197308676456418
1344	0.06715	0.023383335003562
1345	0.0672	0.0257750284567705
1346	0.06725	0.0269525303684742
1347	0.0673	0.0268293328090153
1348	0.06735	0.0257245217210258
1349	0.0674	0.0245857769215498
1350	0.06745	0.0244613207834975
1351	0.0675	0.0256594023869378
1352	0.06755	0.0277060299392143
1353	0.0676	0.0301023739146649
1354	0.06765	0.032691063005839
1355	0.0677	0.0351452147510808
1356	0.06775	0.0364848822686428
1357	0.0678	0.035508915296121
1358	0.06785	0.0315236074185601
1359	0.0679	0.0244244967493899
1360	0.06795	0.0146239057386089
1361	0.068	0.0033084142127372
1362	0.06805	-0.00750295621932684
1363	0.0681	-0.0155171254654732
1364	0.06815	-0.01920331401597
1365	0.0682	-0.0185041588224802
1366	0.06825	-0.0146996481305838
1367	0.0683	-0.00985636059465972
1368	0.06835	-0.00612630069357395
1369	0.0684	-0.00507150496663594
1370	0.06845	-0.00732645186123859
1371	0.0685	-0.0123979101041986
1372	0.06855	-0.0185921366428128
1373	0.0686	-0.0236851902686682
1374	0.06865	-0.0264117644515827
1375	0.0687	-0.0276143062864372
1376	0.06875	-0.0297752651881521
1377	0.0688	-0.0351105064836089
1378	0.06885	-0.0436869403455553
1379	0.0689	-0.0530670920573362
1380	0.06895	-0.0600022518343279
1381	0.069	-0.0627516893469429
1382	0.06905	-0.061568826025266
1383	0.0691	-0.0570371539331898
1384	0.06915	-0.0487133670478332
1385	0.0692	-0.035646050571817
1386	0.06925	-0.0176776896216686
1387	0.0693	0.00367601395530137
1388	0.06935	0.0250398493135958
1389	0.0694	0.0421046746061553
1390	0.06945	0.0514098385747461
1391	0.0695	0.0514773436801284
1392	0.06955	0.0426357833405112
1393	0.0696	0.0268038478040342
1394	0.06965	0.0079260885390538
1395	0.0697	-0.00839260564172428
1396	0.06975	-0.0169791267451552
1397	0.0698	-0.0156886158250886
1398	0.06985	-0.00673370139891855
1399	0.0699	0.00436176642523906
1400	0.06995	0.0116672748249804
1401	0.07	0.0114865945363452
1402	0.07005	0.00341158058668539
1403	0.0701	-0.0100496732464741
1404	0.07015	-0.0250591179880706
1405	0.0702	-0.038220116525618
1406	0.07025	-0.0470142302474021
1407	0.0703	-0.0495886337262344
1408	0.07035	-0.0452566059837477
1409	0.0704	-0.0350972503307517
1410	0.07045	-0.0216322336396951
1411	0.0705	-0.00776879491982652
1412	0.07055	0.00412743123163167
1413	0.0706	0.0126948299508098
1414	0.07065	0.0178011708710171
1415	0.0707	0.0203339030866888
1416	0.07075	0.021440915010856
1417	0.0708	0.0217729191040528
1418	0.07085	0.0212440221126962
1419	0.0709	0.0195565842166736
1420	0.07095	0.0172623870132992
1421	0.071	0.0162386059188652
1422	0.07105	0.0185814143186734
1423	0.0711	0.0246718241481133
1424	0.07115	0.0324584559697936
1425	0.0712	0.0387780244606415
1426	0.07125	0.0412501357716399
1427	0.0713	0.0392635510435315
1428	0.07135	0.0340474564312727
1429	0.0714	0.027941879137805
1430	0.07145	0.0231711145255653
1431	0.0715	0.0212541796761132
1432	0.07155	0.0230518873778538
1433	0.0716	0.0283847540265774
1434	0.07165	0.0356772768272984
1435	0.0717	0.0425611660763381
1436	0.07175	0.0468360815749411
1437	0.0718	0.0470312448204399
1438	0.07185	0.0425250512569324
1439	0.0719	0.0333483567487621
1440	0.07195	0.0202170967708293
1441	0.072	0.00508077744847135
1442	0.07205	-0.00890689616772933
1443	0.0721	-0.0188708977328061
1444	0.07215	-0.0239404902685925
1445	0.0722	-0.0253846092125398
1446	0.07225	-0.0249150302141047
1447	0.0723	-0.0229326107167397
1448	0.07235	-0.0188287858104387
1449	0.0724	-0.0130941754840447
1450	0.07245	-0.00857727504445513
1451	0.0725	-0.00904853785547943
1452	0.07255	-0.0164274297360641
1453	0.0726	-0.0294522014814913
1454	0.07265	-0.0445770441789205
1455	0.0727	-0.057714442079835
1456	0.07275	-0.0656802885263461
1457	0.0728	-0.0670360485848602
1458	0.07285	-0.0620765069222547
1459	0.0729	-0.0522650506459811
1460	0.07295	-0.0396263461003988
1461	0.073	-0.0260115233625349
1462	0.07305	-0.0123051522560543
1463	0.0731	0.00186401160934802
1464	0.07315	0.0171553835950989
1465	0.0732	0.0326876000304422
1466	0.07325	0.0455464235169969
1467	0.0733	0.0535117451252499
1468	0.07335	0.0592658256464365
1469	0.0734	0.0696289423597739
1470	0.07345	0.0880179005993432
1471	0.0735	0.109226145260109
1472	0.07355	0.122891023082972
1473	0.0736	0.120532355146165
1474	0.07365	0.0993594184600095
1475	0.0737	0.0620037298080133
1476	0.07375	0.014648072501997
1477	0.0738	-0.0349128660741327
1478	0.07385	-0.0791268362819365
1479	0.0739	-0.112270654631391
1480	0.07395	-0.131126470280735
1481	0.074	-0.134777783387328
1482	0.07405	-0.124592354867967
1483	0.0741	-0.10450177305344
1484	0.07415	-0.0803488060129263
1485	0.0742	-0.0579424759761034
1486	0.07425	-0.0408694819574627
1487	0.0743	-0.0294577649374266
1488	0.07435	-0.0215666030903416
1489	0.0744	-0.0143128205245973
1490	0.07445	-0.00530292144951328
1491	0.0745	0.00689706656146272
1492	0.07455	0.0223736918613122
1493	0.0746	0.0394824228885506
1494	0.07465	0.0551946372876837
1495	0.0747	0.0661923990145197
1496	0.07475	0.0700192616792618
1497	0.0748	0.0657691932675383
1498	0.07485	0.0540527016806452
1499	0.0749	0.0370839297941133
1500	0.07495	0.0195808109560177
1501	0.075	0.00831757939534195
1502	0.07505	0.00847318619182902
1503	0.0751	0.0195708987851839
1504	0.07515	0.0353345625790076
1505	0.0752	0.0476675029121032
1506	0.07525	0.0507213255593513
1507	0.0753	0.0422115441540618
1508	0.07535	0.0232736446850295
1509	0.0754	-0.00199336404722317
1510	0.07545	-0.0282959649908368
1511	0.0755	-0.0515418853081906
1512	0.07555	-0.070124996712446
1513	0.0756	-0.0851827411890183
1514	0.07565	-0.100072737342916
1515	0.0757	-0.118350561707919
1516	0.07575	-0.140756310313699
1517	0.0758	-0.16378497800859
1518	0.07585	-0.181337606208638
1519	0.0759	-0.187961453167513
1520	0.07595	-0.181233417901722
1521	0.076	-0.161997292280321
1522	0.07605	-0.132804337470613
1523	0.0761	-0.0960255811974478
1524	0.07615	-0.0534981255607071
1525	0.0762	-0.008390302377424
1526	0.07625	0.0333110856332468
1527	0.0763	0.064781509866136
1528	0.07635	0.0819303955083633
1529	0.0764	0.0847588615991557
1530	0.07645	0.076576077844974
1531	0.0765	0.0626942540875202
1532	0.07655	0.0489415567000546
1533	0.0766	0.0402047136654031
1534	0.07665	0.0392602978754053
1535	0.0767	0.0459677575519462
1536	0.07675	0.05727102064062
1537	0.0768	0.0684798504341919
1538	0.07685	0.0754726382644475
1539	0.0769	0.0766033416798231
1540	0.07695	0.0731201525137228
1541	0.077	0.0681590606201707
1542	0.07705	0.065384935739452
1543	0.0771	0.067732853261854
1544	0.07715	0.0761765770560561
1545	0.0772	0.0892006926452882
1546	0.07725	0.103572328585618
1547	0.0773	0.115758874487253
1548	0.07735	0.123091382281758
1549	0.0774	0.12433484533461
1550	0.07745	0.119461033478118
1551	0.0775	0.108781315363032
1552	0.07755	0.0925221950581014
1553	0.0776	0.0715082605509503
1554	0.07765	0.0479088965033547
1555	0.0777	0.0249730746700618
1556	0.07775	0.00593292724962025
1557	0.0778	-0.00736922071725665
1558	0.07785	-0.0153745760105783
1559	0.0779	-0.0202223978549578
1560	0.07795	-0.0239097148337013
1561	0.078	-0.0269642372120358
1562	0.07805	-0.0286187099424702
1563	0.0781	-0.027873018075403
1564	0.07815	-0.0247234419559403
1565	0.0782	-0.0208285298183837
1566	0.07825	-0.0187016985940041
1567	0.0783	-0.0198454168955895
1568	0.07835	-0.0238251098889131
1569	0.0784	-0.0291530532034567
1570	0.07845	-0.0345159731700693
1571	0.0785	-0.0390845688971919
1572	0.07855	-0.0420562542153985
1573	0.0786	-0.0422227986254007
1574	0.07865	-0.0384088441985874
1575	0.0787	-0.030467612883005
1576	0.07875	-0.0196341999186567
1577	0.0788	-0.00796756936008169
1578	0.07885	0.00241608575146124
1579	0.0789	0.00981742617688958
1580	0.07895	0.0131325258818554
1581	0.079	0.0118844303618243
1582	0.07905	0.0062622556027051
1583	0.0791	-0.00285228894164791
1584	0.07915	-0.0140697861003435
1585	0.0792	-0.0257472912565847
1586	0.07925	-0.0361157616895074
1587	0.0793	-0.0435416375978253
1588	0.07935	-0.0468982950509789
1589	0.0794	-0.0457401738331951
1590	0.07945	-0.0402841489123282
1591	0.0795	-0.0313482286902247
1592	0.07955	-0.0205521315923831
1593	0.0796	-0.0104428810154849
1594	0.07965	-0.00366755146635733
1595	0.0797	-0.00167783835464941
1596	0.07975	-0.0040320899021502
1597	0.0798	-0.00841651706707625
1598	0.07985	-0.0114541138210944
1599	0.0799	-0.0103491657034909
1600	0.07995	-0.00464400926819564
1601	0.08	0.00314384431851189
1602	0.08005	0.00868239332888687
1603	0.0801	0.00789302954019067
1604	0.08015	-0.0012865056899487
1605	0.0802	-0.017705091037616
1606	0.08025	-0.0369237717648774
1607	0.0803	-0.0530010714670044
1608	0.08035	-0.0611996246982567
1609	0.0804	-0.0596708117390592
1610	0.08045	-0.049435874500902
1611	0.0805	-0.0334635080613586
1612	0.08055	-0.0158168134071366
1613	0.0806	-0.00105068606009762
1614	0.08065	0.00679314291469924
1615	0.0807	0.00574461622597178
1616	0.08075	-0.00316616524670499
1617	0.0808	-0.01645721038072
1618	0.08085	-0.0294465688252008
1619	0.0809	-0.0373599779826094
1620	0.08095	-0.0366942356115327
1621	0.081	-0.0267540721202124
1622	0.08105	-0.00971864309627102
1623	0.0811	0.0109309905063407
1624	0.08115	0.0315247398370173
1625	0.0812	0.0483119833516536
1626	0.08125	0.0578682937799466
1627	0.0813	0.0581484612048589
1628	0.08135	0.0495842786275774
1629	0.0814	0.0354267832953742
1630	0.08145	0.0206201529348636
1631	0.0815	0.0098633064054845
1632	0.08155	0.00602707380069206
1633	0.0816	0.00901669313070447
1634	0.08165	0.0158856750863844
1635	0.0817	0.0230045988994744
1636	0.08175	0.0282786811553981
1637	0.0818	0.0313553123695072
1638	0.08185	0.0325496348563725
1639	0.0819	0.0321052186414227
1640	0.08195	0.0301121908104969
1641	0.082	0.0264116500072489
1642	0.08205	0.0208556722279541
1643	0.0821	0.0147714303417141
1644	0.08215	0.0117733921529768
1645	0.0822	0.0152756406697918
1646	0.08225	0.0248127117214592
1647	0.0823	0.0355187038780618
1648	0.08235	0.04095276106662
1649	0.0824	0.0365799011135262
1650	0.08245	0.0218278300809665
1651	0.0825	-6.47129213645903E-5
1652	0.08255	-0.0237512802005605
1653	0.0826	-0.0438871827297264
1654	0.08265	-0.0568649951624573
1655	0.0827	-0.061696291871821
1656	0.08275	-0.0598350056481787
1657	0.0828	-0.0540456459013708
1658	0.08285	-0.0462717434486931
1659	0.0829	-0.0337367970304561
1660	0.08295	-0.00668393970173148
1661	0.083	0.0437895963219421
1662	0.08305	0.111715374414422
1663	0.0831	0.173849940053625
1664	0.08315	0.20306409893458
1665	0.0832	0.183723824500009
1666	0.08325	0.11828850146533
1667	0.0833	0.0244959816812801
1668	0.08335	-0.073065800542386
1669	0.0834	-0.152520129027501
1670	0.08345	-0.201045565580001
1671	0.0835	-0.216010357239102
1672	0.08355	-0.202648999108153
1673	0.0836	-0.170773209299447
1674	0.08365	-0.131564345050552
1675	0.0837	-0.0947133008717358
1676	0.08375	-0.0659957108308837
1677	0.0838	-0.0462748086513145
1678	0.08385	-0.0332203415975876
1679	0.0839	-0.0243081284159068
1680	0.08395	-0.0181786432683646
1681	0.084	-0.0140460464646706
1682	0.08405	-0.010875379976067
1683	0.0841	-0.00726383769458422
1684	0.08415	-0.0020024139463119
1685	0.0842	0.00513131760029947
1686	0.08425	0.0131764534319082
1687	0.0843	0.0206477516883558
1688	0.08435	0.0263600951016768
1689	0.0844	0.0298488579567627
1690	0.08445	0.031492325232501
1691	0.0845	0.032616369211395
1692	0.08455	0.0352715755675597
1693	0.0846	0.0410791544874605
1694	0.08465	0.0497590499515881
1695	0.0847	0.0592132821131983
1696	0.08475	0.0675496892818928
1697	0.0848	0.0744537244473018
1698	0.08485	0.0801026657431163
1699	0.0849	0.0835991116959123
1700	0.08495	0.0831393450106022
1701	0.085	0.0774732361474222
1702	0.08505	0.0671911744672853
1703	0.0851	0.0546657026551964
1704	0.08515	0.0425346610500956
1705	0.0852	0.0320936947993995
1706	0.08525	0.0229738832636226
1707	0.0853	0.0141552255803925
1708	0.08535	0.00512353694367707
1709	0.0854	-0.00384705118137707
1710	0.08545	-0.0118534031518551
1711	0.0855	-0.0174119214987074
1712	0.08555	-0.0189362846240961
1713	0.0856	-0.0158174356613567
1714	0.08565	-0.00928265585905086
1715	0.0857	-0.00231350295658805
1716	0.08575	0.00166653448853693
1717	0.0858	8.02262886769656E-4
1718	0.08585	-0.00401906522880979
1719	0.0859	-0.00971335131923057
1720	0.08595	-0.0127687644939497
1721	0.086	-0.0113811220772723
1722	0.08605	-0.00664875720966102
1723	0.0861	-0.00161394590200603
1724	0.08615	0.00112635858890664
1725	0.0862	0.00128545879979255
1726	0.08625	8.07890866598049E-4
1727	0.0863	0.00179611841240428
1728	0.08635	0.00440312948215255
1729	0.0864	0.00670669118300068
1730	0.08645	0.00621554699147209
1731	0.0865	0.00173921269823785
1732	0.08655	-0.0052657750273247
1733	0.0866	-0.0112647863025406
1734	0.08665	-0.0134466700338506
1735	0.0867	-0.0121503657221229
1736	0.08675	-0.0103536665665005
1737	0.0868	-0.0109156048826412
1738	0.08685	-0.0142566582291266
1739	0.0869	-0.018357779565967
1740	0.08695	-0.02059088448028
1741	0.087	-0.0194884008823908
1742	0.08705	-0.0156457579921298
1743	0.0871	-0.0117565812756835
1744	0.08715	-0.0113542126248849
1745	0.0872	-0.0167200641546656
1746	0.08725	-0.027553840958327
1747	0.0873	-0.041164009256194
1748	0.08735	-0.0534815927626339
1749	0.0874	-0.0601868033810768
1750	0.08745	-0.0581178120341438
1751	0.0875	-0.0468579722603619
1752	0.08755	-0.0292601333950395
1753	0.0876	-0.00993032217566003
1754	0.08765	0.00737312241208876
1755	0.0877	0.0210888346302254
1756	0.08775	0.0309894485206453
1757	0.0878	0.0368867550642927
1758	0.08785	0.0386635864605333
1759	0.0879	0.0369867080301947
1760	0.08795	0.033119701961279
1761	0.088	0.027680102368869
1762	0.08805	0.019960737452612
1763	0.0881	0.00887428441714216
1764	0.08815	-0.0055085919261047
1765	0.0882	-0.021406939158425
1766	0.08825	-0.0361093039234414
1767	0.0883	-0.0469189130747895
1768	0.08835	-0.0515587341352973
1769	0.0884	-0.0487657607013464
1770	0.08845	-0.0391152426166032
1771	0.0885	-0.025252164373245
1772	0.08855	-0.0110871939797673
1773	0.0886	2.38141301975858E-5
1774	0.08865	0.00686601495097511
1775	0.0887	0.0100637765917581
1776	0.08875	0.0104408826090591
1777	0.0888	0.00808639050118769
1778	0.08885	0.00294047193660445
1779	0.0889	-0.00404415673454266
1780	0.08895	-0.0106538956521133
1781	0.089	-0.0144428674890221
1782	0.08905	-0.0138210906090135
1783	0.0891	-0.00818007451357466
1784	0.08915	0.00241655407124319
1785	0.0892	0.0171342670445189
1786	0.08925	0.0339925653280637
1787	0.0893	0.0499227421232546
1788	0.08935	0.0618535082912522
1789	0.0894	0.0683384342730979
1790	0.08945	0.0701248300947328
1791	0.0895	0.0689261245900202
1792	0.08955	0.0655462167093713
1793	0.0896	0.0591274928370261
1794	0.08965	0.0481219290155022
1795	0.0897	0.0318941845765029
1796	0.08975	0.0116036264225997
1797	0.0898	-0.0100625267965001
1798	0.08985	-0.0298445943150443
1799	0.0899	-0.0447358348130751
1800	0.08995	-0.0526490395341824
1801	0.09	-0.0531977521382072
1802	0.09005	-0.0479437584490393
1803	0.0901	-0.0396334297662412
1804	0.09015	-0.0309601905029051
1805	0.0902	-0.023724904302754
1806	0.09025	-0.0187026247017161
1807	0.0903	-0.0157943707081802
1808	0.09035	-0.014141789148018
1809	0.0904	-0.01209499414756
1810	0.09045	-0.00736110848239582
1811	0.0905	0.00189003388501366
1812	0.09055	0.0154790099276461
1813	0.0906	0.0308558064237633
1814	0.09065	0.0444246698021067
1815	0.0907	0.0535370225269254
1816	0.09075	0.0577143836997671
1817	0.0908	0.058372870589545
1818	0.09085	0.0574090810933747
1819	0.0909	0.0556960681440664
1820	0.09095	0.0525778699387401
1821	0.091	0.0464866520378306
1822	0.09105	0.0360047088457476
1823	0.0911	0.0208826656204474
1824	0.09115	0.00249849210328953
1825	0.0912	-0.0166588749522989
1826	0.09125	-0.0340101912114372
1827	0.0913	-0.0476193864117048
1828	0.09135	-0.0565094653651455
1829	0.0914	-0.0606903025291082
1830	0.09145	-0.0608744889647035
1831	0.0915	-0.0580951149417022
1832	0.09155	-0.0533361282207419
1833	0.0916	-0.0471693700692442
1834	0.09165	-0.0398597749220805
1835	0.0917	-0.031993084162959
1836	0.09175	-0.0248044401873506
1837	0.0918	-0.0197805852697595
1838	0.09185	-0.0173228226564802
1839	0.0919	-0.0137422391766372
1840	0.09195	4.1911241074577E-4
1841	0.092	0.0341908983241266
1842	0.09205	0.0852341620604461
1843	0.0921	0.137090341155269
1844	0.09215	0.168266544638059
1845	0.0922	0.164270659851582
1846	0.09225	0.124108720747144
1847	0.0923	0.0593278343592148
1848	0.09235	-0.0117057198213341
1849	0.0924	-0.0709813883450883
1850	0.09245	-0.106823413531032
1851	0.0925	-0.116521818891713
1852	0.09255	-0.104796436218607
1853	0.0926	-0.0794792384232648
1854	0.09265	-0.0483038927765587
1855	0.0927	-0.018673496694847
1856	0.09275	0.00270146403537797
1857	0.0928	0.01191559831102
1858	0.09285	0.0092020440016698
1859	0.0929	-0.00203683110931285
1860	0.09295	-0.0173356425281628
1861	0.093	-0.0327089627287209
1862	0.09305	-0.0452524286714913
1863	0.0931	-0.0535282626123914
1864	0.09315	-0.0577947892880128
1865	0.0932	-0.0596154352585136
1866	0.09325	-0.060878214475075
1867	0.0933	-0.062690302854421
1868	0.09335	-0.0649499479766185
1869	0.0934	-0.0668630312974745
1870	0.09345	-0.0675312821428538
1871	0.0935	-0.0658200961547168
1872	0.09355	-0.0600052961381894
1873	0.0936	-0.0483399015119423
1874	0.09365	-0.0305845450550697
1875	0.0937	-0.00918106665490548
1876	0.09375	0.0115259421528174
1877	0.0938	0.0278391146792805
1878	0.09385	0.0383484698656741
1879	0.0939	0.0433312592153005
1880	0.09395	0.0436467162365577
1881	0.094	0.0402760878170352
1882	0.09405	0.0340913501758691
1883	0.0941	0.0258307786928677
1884	0.09415	0.0164687202225095
1885	0.0942	0.00748350278175047
1886	0.09425	5.98780844144331E-4
1887	0.0943	-0.00256484422465197
1888	0.09435	-7.75230107209479E-4
1889	0.0944	0.00619143700858993
1890	0.09445	0.0170472413833116
1891	0.0945	0.0292744654227144
1892	0.09455	0.0400567371202987
1893	0.0946	0.0473678384685507
1894	0.09465	0.0505855787232739
1895	0.0947	0.0502026225773358
1896	0.09475	0.0471837718846788
1897	0.0948	0.0427464991992461
1898	0.09485	0.0380489668470414
1899	0.0949	0.0334053752638628
1900	0.09495	0.028256698887033
1901	0.095	0.0223962754149061
1902	0.09505	0.0170140019850209
1903	0.0951	0.0142371055650352
1904	0.09515	0.0156772843466855
1905	0.0952	0.0214228629205351
1906	0.09525	0.0296571064857456
1907	0.0953	0.0369249859581302
1908	0.09535	0.0397670002656554
1909	0.0954	0.036663235271674
1910	0.09545	0.0284715120055667
1911	0.0955	0.0174246007761381
1912	0.09555	0.00596790589085128
1913	0.0956	-0.0036745087787966
1914	0.09565	-0.00974764965827291
1915	0.0957	-0.0117632333344044
1916	0.09575	-0.0109767380595331
1917	0.0958	-0.00956758161558757
1918	0.09585	-0.00918458961974888
1919	0.0959	-0.0101072891531124
1920	0.09595	-0.0113715710258424
1921	0.096	-0.0114012046852067
1922	0.09605	-0.00883846656998788
1923	0.0961	-0.00313214105222925
1924	0.09615	0.00574836763360043
1925	0.0962	0.0178654122440262
1926	0.09625	0.0329698635302128
1927	0.0963	0.0496202570732026
1928	0.09635	0.0652136190308565
1929	0.0964	0.0769992743365581
1930	0.09645	0.0830281317272106
1931	0.0965	0.0829450508310228
1932	0.09655	0.0782601496204348
1933	0.0966	0.0712904518733662
1934	0.09665	0.0631030176584799
1935	0.0967	0.0515348678306716
1936	0.09675	0.0315765393718376
1937	0.0968	-7.68820499909673E-4
1938	0.09685	-0.0449015238028564
1939	0.0969	-0.0956917550567238
1940	0.09695	-0.145740660724836
1941	0.097	-0.187672278723667
1942	0.09705	-0.215558778556825
1943	0.0971	-0.225269541624394
1944	0.09715	-0.214779974957404
1945	0.0972	-0.185409485605659
1946	0.09725	-0.142865306672778
1947	0.0973	-0.0960788075894778
1948	0.09735	-0.0541018210627897
1949	0.0974	-0.0232737122081801
1950	0.09745	-0.00598015749500624
1951	0.0975	-8.62209650349666E-4
1952	0.09755	-0.00390287003988421
1953	0.0976	-0.0101847211747581
1954	0.09765	-0.0157920430879915
1955	0.0977	-0.0183357981065018
1956	0.09775	-0.0163176685801939
1957	0.0978	-0.00938971747256173
1958	0.09785	9.70647642650757E-4
1959	0.0979	0.0121624973807468
1960	0.09795	0.0218254290077733
1961	0.098	0.0286894815813048
1962	0.09805	0.0329465584701588
1963	0.0981	0.0358496665517484
1964	0.09815	0.0388036394516162
1965	0.0982	0.0431010059531338
1966	0.09825	0.0499380249901249
1967	0.0983	0.0594654182902008
1968	0.09835	0.0696489181964668
1969	0.0984	0.0769887026109046
1970	0.09845	0.0791983716853444
1971	0.0985	0.0776531245261656
1972	0.09855	0.0771760001807555
1973	0.0986	0.0826383905577819
1974	0.09865	0.0950000047071411
1975	0.0987	0.110234249916529
1976	0.09875	0.121760970514781
1977	0.0988	0.124131487669749
1978	0.09885	0.115435019060315
1979	0.0989	0.0973480735883947
1980	0.09895	0.0736662233150769
1981	0.099	0.0489933237663285
1982	0.09905	0.0275642884706997
1983	0.0991	0.0116047270138444
1984	0.09915	8.03170341586945E-4
1985	0.0992	-0.0061498043278172
1986	0.09925	-0.0100044899569389
1987	0.0993	-0.0109431710068635
1988	0.09935	-0.00925212280103416
1989	0.0994	-0.00588873544774615
1990	0.09945	-0.00283756216448455
1991	0.0995	-0.00245652786860445
1992	0.09955	-0.00584878707752615
[truncated: 446,008 more rows]
