# Supplementary material for: A simultaneous optical and electrical in-vitro neuronal recording system to evaluate microelectrode performance
Source: PLoS One. 2020 Aug 20;15(8):e0237709. doi: 10.1371/journal.pone.0237709 (PMC7440637; doi:10.1371/journal.pone.0237709)
Supplement: S3 File — (ZIP) [file pone.0237709.s003.zip › PEDOT Electrode Recording/_color.xsv]

[0000000000_Tables]
TablesCount=1
SelectedTable=0
[0000000000_Table_0]
Name=User
Value_0=1.000000000000000
Value_1=0.000000000000000
Value_2=0.000000000000000
Value_3=0.000000000000000
Value_4=1.000000000000000
Value_5=0.000000000000000
Value_6=0.000000000000000
Value_7=0.000000000000000
Value_8=1.000000000000000
[0000000000_General]
Gamma=2.400000095367432
Hue=0.000000000000000
Saturation=1.000000000000000
Brightness=0.000000000000000
Contrast=1.000000000000000
