# Supplementary material for: A simultaneous optical and electrical in-vitro neuronal recording system to evaluate microelectrode performance
Source: PLoS One. 2020 Aug 20;15(8):e0237709. doi: 10.1371/journal.pone.0237709 (PMC7440637; doi:10.1371/journal.pone.0237709)
Supplement: S3 File — (ZIP) [file pone.0237709.s003.zip › PEDOT Electrode Recording/_config.xsv]

[Acquisition]
Name=Slide_006
Comment=Generic image acquisition
Year=2017
Month=4
Day=6
Hour=19
Minute=44
Second=10
Milliseconds=10
Images=300
MinIdx=0
StartIdx=0
StopIdx=299
Step=1
Frames=300
BROC Lenght=100
StartAddLo=0
StartAddHi=0
SaveOption=0
FileType=1
XDRContrast=21
Model=8
Contrast=3
Rate=1000.000000000000000
Output_Rate=1000.000000000000000
TimeOut=5000
PixelDepth=24
PixelFormat=2
SyncInCfg=0
Binning=1
PixelGain=0
ExposureNs=997000
ReadOutTime=956666
ExposureMode=0
RecMode=1
TriggerInCfg=0
Pre-Trigger=0
ROIX=0
ROIY=0
ROIW=640
ROIH=512
NoiseReduction=1
NoisePSC=1
NoiseFiltering=0
VideoMode=0
[ImgOpList]
Count=0
[TimGeneral_0]
ExternalPeriod1=0
ExternalPeriod2=0
DisplayAuto=1
DisplayTime=0
[TimChannel_0_0]
SignalGenerationMode=0
Label=Channel 00
CameraIdx=0
OperationMode=0
Invert=0
SourceSelect=1
SourceInvert=0
GateSelect=0
GateInvert=0
Period1=10000
Frequency1=100
ShowPeriod1=0
DutyCycle1=500
DutyCycleTime1=5000
ShowDutyCycle1=1
Period2=10000
Frequency2=100
ShowPeriod2=0
DutyCycle2=500
DutyCycleTime2=5000
ShowDutyCycle2=1
OutputPulses=1
OutputDelay=0
OutputLocked=0
[TimChannel_0_1]
SignalGenerationMode=0
Label=Channel 01
CameraIdx=0
OperationMode=0
Invert=0
SourceSelect=1
SourceInvert=0
GateSelect=0
GateInvert=0
Period1=10000
Frequency1=100
ShowPeriod1=0
DutyCycle1=500
DutyCycleTime1=5000
ShowDutyCycle1=1
Period2=10000
Frequency2=100
ShowPeriod2=0
DutyCycle2=500
DutyCycleTime2=5000
ShowDutyCycle2=1
OutputPulses=1
OutputDelay=0
OutputLocked=0
[TimChannel_0_2]
SignalGenerationMode=0
Label=Channel 02
CameraIdx=0
OperationMode=0
Invert=0
SourceSelect=1
SourceInvert=0
GateSelect=0
GateInvert=0
Period1=10000
Frequency1=100
ShowPeriod1=0
DutyCycle1=500
DutyCycleTime1=5000
ShowDutyCycle1=1
Period2=10000
Frequency2=100
ShowPeriod2=0
DutyCycle2=500
DutyCycleTime2=5000
ShowDutyCycle2=1
OutputPulses=1
OutputDelay=0
OutputLocked=0
[TimChannel_0_3]
SignalGenerationMode=0
Label=Channel 03
CameraIdx=0
OperationMode=0
Invert=0
SourceSelect=1
SourceInvert=0
GateSelect=0
GateInvert=0
Period1=10000
Frequency1=100
ShowPeriod1=0
DutyCycle1=500
DutyCycleTime1=5000
ShowDutyCycle1=1
Period2=10000
Frequency2=100
ShowPeriod2=0
DutyCycle2=500
DutyCycleTime2=5000
ShowDutyCycle2=1
OutputPulses=1
OutputDelay=0
OutputLocked=0
[TimChannel_0_4]
SignalGenerationMode=0
Label=Channel 04
CameraIdx=0
OperationMode=0
Invert=0
SourceSelect=1
SourceInvert=0
GateSelect=0
GateInvert=0
Period1=10000
Frequency1=100
ShowPeriod1=0
DutyCycle1=500
DutyCycleTime1=5000
ShowDutyCycle1=1
Period2=10000
Frequency2=100
ShowPeriod2=0
DutyCycle2=500
DutyCycleTime2=5000
ShowDutyCycle2=1
OutputPulses=1
OutputDelay=0
OutputLocked=0
[TimChannel_0_5]
SignalGenerationMode=0
Label=Channel 05
CameraIdx=0
OperationMode=0
Invert=0
SourceSelect=1
SourceInvert=0
GateSelect=0
GateInvert=0
Period1=10000
Frequency1=100
ShowPeriod1=0
DutyCycle1=500
DutyCycleTime1=5000
ShowDutyCycle1=1
Period2=10000
Frequency2=100
ShowPeriod2=0
DutyCycle2=500
DutyCycleTime2=5000
ShowDutyCycle2=1
OutputPulses=1
OutputDelay=0
OutputLocked=0
[TimChannel_0_6]
SignalGenerationMode=0
Label=Channel 06
CameraIdx=0
OperationMode=0
Invert=0
SourceSelect=1
SourceInvert=0
GateSelect=0
GateInvert=0
Period1=10000
Frequency1=100
ShowPeriod1=0
DutyCycle1=500
DutyCycleTime1=5000
ShowDutyCycle1=1
Period2=10000
Frequency2=100
ShowPeriod2=0
DutyCycle2=500
DutyCycleTime2=5000
ShowDutyCycle2=1
OutputPulses=1
OutputDelay=0
OutputLocked=0
[TimChannel_0_7]
SignalGenerationMode=0
Label=Channel 07
CameraIdx=0
OperationMode=0
Invert=0
SourceSelect=1
SourceInvert=0
GateSelect=0
GateInvert=0
Period1=10000
Frequency1=100
ShowPeriod1=0
DutyCycle1=500
DutyCycleTime1=5000
ShowDutyCycle1=1
Period2=10000
Frequency2=100
ShowPeriod2=0
DutyCycle2=500
DutyCycleTime2=5000
ShowDutyCycle2=1
OutputPulses=1
OutputDelay=0
OutputLocked=0
[DaGeneral_0]
Status=0
SamplingRate=10000
SamplesPerFrame=20
[DaChannel_0_0]
Enable=0
Label=Channel_0
Units=[V]
ScaleFactor=1.000000000000000
[DaChannel_0_1]
Enable=0
Label=Channel_1
Units=[V]
ScaleFactor=1.000000000000000
[DaChannel_0_2]
Enable=0
Label=Channel_2
Units=[V]
ScaleFactor=1.000000000000000
[DaChannel_0_3]
Enable=0
Label=Channel_3
Units=[V]
ScaleFactor=1.000000000000000
[DaChannel_0_4]
Enable=0
Label=Channel_4
Units=[V]
ScaleFactor=1.000000000000000
[DaChannel_0_5]
Enable=0
Label=Channel_5
Units=[V]
ScaleFactor=1.000000000000000
[DaChannel_0_6]
Enable=0
Label=Channel_6
Units=[V]
ScaleFactor=1.000000000000000
[DaChannel_0_7]
Enable=0
Label=Channel_7
Units=[V]
ScaleFactor=1.000000000000000
[DaChannel_0_8]
Enable=0
Label=Channel_8
Units=[V]
ScaleFactor=1.000000000000000
[DaChannel_0_9]
Enable=0
Label=Channel_9
Units=[V]
ScaleFactor=1.000000000000000
[DaChannel_0_10]
Enable=0
Label=Channel_10
Units=[V]
ScaleFactor=1.000000000000000
[DaChannel_0_11]
Enable=0
Label=Channel_11
Units=[V]
ScaleFactor=1.000000000000000
[DaChannel_0_12]
Enable=0
Label=Channel_12
Units=[V]
ScaleFactor=1.000000000000000
[DaChannel_0_13]
Enable=0
Label=Channel_13
Units=[V]
ScaleFactor=1.000000000000000
[DaChannel_0_14]
Enable=0
Label=Channel_14
Units=[V]
ScaleFactor=1.000000000000000
[DaChannel_0_15]
Enable=0
Label=Channel_15
Units=[V]
ScaleFactor=1.000000000000000
[DaoGeneral_0]
SamplingPeriod=100000
SamplingRate=10000
SamplingSource=0
TriggerSource=0
DisplayAuto=1
DisplayTime=0
Selected channel=0
[DaoChannel_0_0]
Enable=0
Waveform=0
Amplitude=5000
Offset=0
Phase=0
FilePath=
Locked=0
[DaoChannel_0_1]
Enable=0
Waveform=0
Amplitude=5000
Offset=0
Phase=0
FilePath=
Locked=0
[DaoChannel_0_2]
Enable=0
Waveform=0
Amplitude=5000
Offset=0
Phase=0
FilePath=
Locked=0
[DaoChannel_0_3]
Enable=0
Waveform=0
Amplitude=5000
Offset=0
Phase=0
FilePath=
Locked=0
